# Supplementary material for: Influence of Life Meaning on Subjective Well-Being of Older People: Serial Multiple Mediation of Exercise Identification and Amount of Exercise
Source: Front Public Health. 2021 Jul 8;9:515484. doi: 10.3389/fpubh.2021.515484 (PMC8295607; doi:10.3389/fpubh.2021.515484)
Supplement: Supplementary file 1 [file Table_1.XLS]

## Sheet: Sheet1
Sex	Age	amount of exercise	subjective well-being	life meaning	exercise identification	a1	a2	a3	b1	b2	b3	b4	b5	b6	b7	b8	b9	b10	b11	b12	b13	b14	b15	b16	b17	b18	b19	b20	b21	b22	b23	b24	b25	b26	b27	b28	b29	b30	c1	c2	c3	c4	c5	c6	c7	c8	c9	c10	c11
2	1	16.00	46.00	39.00	9.00	3	3	3		1、2		1.00	3.00	1.00	3、9、12	1、2、3	2.00	2.00	d	4、7	2.00	2.00	2.00	1.00	2.00					3.00	1.00	10	1.00	5.00	4.00	3.00	2.00	1.00	1.00	1.00	1.00	1.00	-1.00	-1.00	-1.00	-1.00	-1.00	1.00	-1.00
2	1	15.00	36.00	31.00	9.00	3	3	3	1.00	1、2		1.00	2.00	1.00	3、9、12	1、2、4	2.00	2.00	d	4、7	2.00	1.00	2.00	1.00	3.00			4		8.00	3.00	10	1.00	4.00	5.00	5.00	2.00	1.00	-1.00	-1.00	1.00	0.00	-1.00	-1.00	-1.00	-1.00	-1.00	1.00	-1.00
1	1	15.00	34.00	35.00	9.00	3	3	3	1.00	1		1.00	2.00	1.00	3、12	1、2、4	2.00	2.00	d	4、7	2.00	2.00	2.00	1.00	3.00					2.00	1.00	10	1.00	4.00	5.00	3.00	3.00	1.00	-1.00	-1.00	1.00	0.00	0.00	-1.00	-1.00	-1.00	-1.00	1.00	-1.00
2	1	12.00	44.00	33.00	9.00	3	3	3	1.00	1、3、4		1.00	3.00	1.00	7、9	1、2、6	2.00	2.00	d	4、7	2.00	1.00	2.00	1.00	2.00					4.00	3.00	10	1.00	4.00	4.00	4.00	2.00	1.00	1.00	1.00	1.00	1.00	-1.00	-1.00	-1.00	-1.00	-1.00	1.00	-1.00
1	1	16.00	37.00	38.00	9.00	3	3	3	1.00	1、3、5		1.00	3.00	1.00	3、12	1、2、4	2.00	3.00	d	4、7	2.00	2.00	3.00	1.00	2.00					4.00	1.00	10	1.00	5.00	4.00	3.00	2.00	1.00	-1.00	-1.00	1.00	0.00	0.00	-1.00	-1.00	-1.00	-1.00	1.00	-1.00
2	1	16.00	44.00	41.00	9.00	3	3	3	1.00	1、3、4		1.00	3.00	1.00	3、12	1、2、4	2.00	2.00	d	4、7	2.00	1.00	2.00	1.00	2.00					1.00	3.00	10	1.00	5.00	4.00	3.00	2.00	1.00	1.00	1.00	1.00	0.00	-1.00	-1.00	-1.00	-1.00	-1.00	1.00	-1.00
2	1	16.00	38.00	41.00	9.00	3	3	3	1.00	1、4		1.00	3.00	1.00	1、3、7、12	1、2、4	2.00	2.00	d	4、7	2.00	1.00	2.00	1.00	2.00					2.00	3.00	10	1.00	5.00	4.00	3.00	2.00	1.00	0.00	0.00	1.00	0.00	0.00	-1.00	-1.00	-1.00	-1.00	1.00	-1.00
2	1	16.00	32.00	35.00	9.00	3	3	3	1.00	1、2、4		1.00	3.00	1.00	3、7、12	1、2	2.00	2.00	d	3、4、5	2.00	1.00	2.00	1.00	3.00			4		2.00	3.00	10	1.00	5.00	4.00	3.00	2.00	1.00	-1.00	-1.00	1.00	-1.00	0.00	-1.00	-1.00	-1.00	-1.00	1.00	-1.00
2	1	16.00	43.00	43.00	9.00	3	3	3	1.00	1、3、4	5.00	1.00	3.00	1.00	1、3、9、12	1、2	2.00	2.00	d	1、4	2.00	2.00	2.00	1.00	3.00					2.00	1.00	10	1.00	5.00	4.00	3.00	2.00	1.00	1.00	1.00	1.00	0.00	-1.00	-1.00	-1.00	-1.00	-1.00	1.00	-1.00
1	1	6.00	37.00	30.00	7.00	2	2	3	1.00	3	1.00	2.00	1.00	3.00	3、10	2、3	3.00	3.00	2	4	1.00	2.00	2.00	1.00	3.00					4.00	2.00	10	1.00	3.00	3.00	2.00	2.00	2.00	-1.00	-1.00	1.00	0.00	-1.00	-1.00	-1.00	-1.00	-1.00	1.00	-1.00
2	2	12.00	38.00	29.00	9.00	3	3	3	1.00	1、3	8.00	1.00	2.00	4.00	3	2、4	2.00	3.00	2	4	2.00	2.00	2.00	1.00	3.00			7		2.00	8.00	10	1.00	4.00	4.00	4.00	3.00	1.00	0.00	1.00	1.00	0.00	1.00	-1.00	-1.00	-1.00	-1.00	1.00	-1.00
2	1	12.00	46.00	29.00	7.00	2	2	3	2.00	1、3	8.00	1.00	2.00	4.00	3	2、4	2.00	2.00	2	4	2.00	2.00	2.00	1.00	3.00					1.00	1.00	10	1.00	4.00	4.00	3.00	3.00	1.00	1.00	1.00	1.00	0.00	-1.00	-1.00	-1.00	-1.00	-1.00	1.00	-1.00
2	1	12.00	47.00	35.00	8.00	2	3	3	1.00	1、3	3.00	1.00	2.00	4.00	3	2、4	3.00	2.00	2	4	2.00	2.00	3.00	1.00	2.00					2.00	3.00	10	1.00	4.00	4.00	4.00	3.00	1.00	1.00	1.00	1.00	0.00	-1.00	-1.00	-1.00	-1.00	-1.00	1.00	-1.00
1	2	4.00	25.00	28.00	6.00	2	1	3	2.00		1.00	4.00	1.00	4.00	3、10	2	4.00	4.00	2	6	1.00	2.00	3.00	1.00	3.00			1		4.00	2.00	10	1.00	3.00	2.00	2.00	3.00	2.00	-1.00	-1.00	0.00	-1.00	0.00	-1.00	-1.00	-1.00	-1.00	1.00	-1.00
2	2	16.00	35.00	39.00	9.00	3	3	3	1.00	1、3	8.00	1.00	3.00	4.00	3	1、2	2.00	2.00	2	4	2.00	2.00	3.00	1.00	3.00			5		1.00	2.00	10	1.00	5.00	4.00	3.00	3.00	1.00	-1.00	-1.00	1.00	0.00	1.00	-1.00	-1.00	-1.00	-1.00	1.00	-1.00
2	1	9.00	45.00	31.00	8.00	2	3	3	1.00	1	6.00	2.00	2.00	4.00	3	2、4	3.00	2.00	2	4	1.00	2.00	3.00	1.00	2.00					4.00	3.00	10	1.00	4.00	3.00	2.00	2.00	1.00	1.00	1.00	1.00	0.00	-1.00	-1.00	-1.00	-1.00	-1.00	1.00	-1.00
2	1	20.00	42.00	29.00	9.00	3	3	3	1.00	1、2、3		1.00	3.00	4.00	3	2、4	4.00	2.00	2	4	1.00	2.00	3.00	1.00	2.00					8.00	2.00	10	1.00	5.00	5.00	4.00	2.00	1.00	1.00	1.00	1.00	1.00	-1.00	-1.00	-1.00	-1.00	-1.00	1.00	-1.00
1	3	12.00	38.00	32.00	7.00	2	2	3	1.00	3		2.00	3.00	1.00	3	2、4	4.00	2.00	2	4	2.00	2.00	2.00	1.00	2.00			5		3.00	3.00	10	1.00	5.00	3.00	4.00	1.00	1.00	1.00	1.00	1.00	1.00	-1.00	-1.00	-1.00	-1.00	-1.00	1.00	-1.00
2	2	2.00	10.00	31.00	9.00	3	3	3	2.00		3.00	5.00	4.00	1.00	12	2	4.00	2.00	2	6	3.00	2.00	3.00	3.00	2.00			5		4.00	3.00	10	1.00	2.00	2.00	1.00	1.00	2.00	-1.00	-1.00	-1.00	-1.00	1.00	1.00	1.00	1.00	1.00	-1.00	-1.00
1	3	4.00	39.00	29.00	7.00	2	2	3	2.00		8.00	4.00	1.00	1.00	3	2	3.00	2.00	2	6	1.00	2.00	3.00	1.00	3.00			1		1.00	3.00	10	1.00	3.00	2.00	4.00	1.00	2.00	1.00	1.00	1.00	-1.00	-1.00	-1.00	-1.00	-1.00	-1.00	1.00	-1.00
1	2	4.00	31.00	30.00	7.00	2	2	3	2.00	3	1.00	4.00	1.00	4.00	3	2	4.00	3.00	2	6	1.00	2.00	3.00	1.00	3.00			1		2.00	2.00	10	1.00	3.00	2.00	2.00	3.00	2.00	-1.00	-1.00	1.00	-1.00	-1.00	-1.00	-1.00	-1.00	-1.00	1.00	-1.00
1	2	6.00	43.00	35.00	8.00	2	3	3	1.00	1	3.00	2.00	2.00	4.00	3、10	2	2.00	3.00	2	4	2.00	2.00	3.00	1.00	3.00			5		4.00	1.00	10	1.00	3.00	3.00	3.00	3.00	1.00	1.00	1.00	1.00	-1.00	-1.00	-1.00	-1.00	-1.00	-1.00	1.00	-1.00
1	2	2.00	35.00	35.00	6.00	2	1	3	2.00	3	1.00	4.00	1.00	1.00	3、10	2	3.00	3.00	2	6	1.00	2.00	3.00	1.00	3.00			7		2.00	3.00	10	1.00	2.00	2.00	3.00	3.00	1.00	0.00	-1.00	1.00	-1.00	1.00	-1.00	-1.00	-1.00	-1.00	1.00	-1.00
2	1	8.00	42.00	35.00	8.00	2	3	3	1.00	1	3.00	3.00	3.00	1.00	3	8	2.00	2.00	2	4	1.00	2.00	2.00	2.00	2.00					3.00	1.00	10	1.00	5.00	2.00	3.00	1.00	1.00	0.00	1.00	1.00	-1.00	-1.00	-1.00	-1.00	-1.00	-1.00	1.00	-1.00
2	3	2.00	27.00	28.00	6.00	2	1	3	2.00	1	1.00	5.00								6	1.00	2.00	3.00	1.00	2.00			2		2.00	3.00	10	1.00	2.00	2.00	1.00	1.00	2.00	-1.00	-1.00	0.00	-1.00	1.00	-1.00	1.00	-1.00	-1.00	1.00	-1.00
2	2	9.00	21.00	29.00	8.00	2	3	3	1.00	1、3	8.00	2.00	2.00	3.00	3	8	2.00	2.00	2	4	2.00	2.00	2.00	2.00	3.00			2		2.00	3.00	10	1.00	4.00	3.00	3.00	1.00	1.00	-1.00	-1.00	-1.00	-1.00	1.00	0.00	1.00	0.00	0.00	-1.00	0.00
2	3	6.00	41.00	22.00	8.00	2	3	3	1.00	1	8.00	2.00	1.00	1.00	3	2	2.00	2.00	2	4	2.00	2.00	2.00	1.00	3.00					5.00	8.00	10	1.00	3.00	3.00	4.00	1.00	1.00	1.00	1.00	1.00	0.00	-1.00	-1.00	-1.00	-1.00	-1.00	1.00	-1.00
2	1	20.00	40.00	36.00	10.00	3	4	3	1.00	1、2、3		1.00	3.00	1.00	1、3、12	1、2	2.00	2.00	d	4、7	2.00	2.00	3.00	1.00	2.00					2.00	3.00	10	1.00	5.00	5.00	3.00	2.00	1.00	-1.00	-1.00	1.00	-1.00	-1.00	-1.00	-1.00	-1.00	-1.00	1.00	-1.00
2	1	15.00	39.00	36.00	9.00	3	3	3	1.00	1、5		1.00	2.00	1.00	3、12	1、2	2.00	2.00	d	4、7	2.00	2.00	2.00	1.00	3.00					2.00	1.00	10	1.00	4.00	5.00	3.00	2.00	1.00	1.00	0.00	1.00	0.00	0.00	-1.00	-1.00	-1.00	-1.00	1.00	-1.00
2	1	16.00	38.00	37.00	10.00	3	4	3	1.00	1、3、4		1.00	3.00	1.00	1、7、12	1、2	2.00	2.00	d	4、7	2.00	1.00	2.00	1.00	3.00					3.00	8.00	10	1.00	5.00	4.00	2.00	2.00	1.00	-1.00	-1.00	1.00	-1.00	-1.00	-1.00	-1.00	-1.00	-1.00	1.00	-1.00
2	1	16.00	42.00	39.00	9.00	3	3	3	1.00	1、2、3		1.00	3.00	1.00	3、9、12	1、2	2.00	2.00	d	4、7	2.00	2.00	2.00	1.00	2.00					1.00	1.00	10	1.00	5.00	4.00	3.00	2.00	1.00	1.00	1.00	1.00	0.00	0.00	-1.00	-1.00	-1.00	-1.00	1.00	-1.00
2	1	16.00	43.00	29.00	9.00	3	3	3	1.00	1、2、3		1.00	33.00	3.00	3	1、2	2.00	3.00	d	1、4、7	2.00	1.00	2.00	1.00	3.00					3.00	1.00	10	1.00	5.00	4.00	2.00	2.00	1.00	1.00	0.00	1.00	0.00	-1.00	-1.00	0.00	-1.00	-1.00	1.00	-1.00
2	1	16.00	36.00	36.00	10.00	3	3	4	1.00	1、4		1.00	3.00	3.00	3、9、12	1、2	2.00	2.00	d	4、7	2.00	2.00	2.00	1.00	2.00					4.00	8.00	10	1.00	5.00	4.00	3.00	2.00	1.00	0.00	1.00	1.00	0.00	1.00	-1.00	0.00	-1.00	-1.00	1.00	-1.00
2	1	16.00	42.00	40.00	10.00	4	3	3	1.00	1、2、3		1.00	3.00	3.00	3、12	2	2.00	2.00	d	4、7	2.00	2.00	2.00	1.00	2.00					2.00	1.00	10	1.00	5.00	4.00	3.00	2.00	1.00	1.00	1.00	1.00	0.00	0.00	-1.00	-1.00	-1.00	-1.00	1.00	-1.00
2	1	16.00	38.00	33.00	9.00	3	3	3	1.00	1、3、4	1.00	1.00	3.00	3.00	3、12	1、2	2.00	2.00	d	4、7	2.00	2.00	2.00	1.00	2.00					1.00	3.00	10	1.00	5.00	4.00	3.00	2.00	1.00	0.00	0.00	1.00	0.00	1.00	-1.00	0.00	-1.00	-1.00	1.00	-1.00
2	1	16.00	35.00	34.00	9.00	3	3	3	1.00	1、4		1.00	3.00	3.00	3、9	1、2、4	2.00	3.00	d	4、7	2.00	2.00	3.00	1.00	3.00					2.00	2.00	10	1.00	5.00	4.00	2.00	2.00	1.00	-1.00	-1.00	1.00	0.00	0.00	-1.00	-1.00	-1.00	-1.00	1.00	-1.00
2	1	16.00	41.00	32.00	10.00	3	4	3	1.00	1、2、3		1.00	2.00	1.00	3、12	2	2.00	2.00	d	4、7	2.00	2.00	2.00	1.00	2.00					1.00	8.00	10	1.00	5.00	4.00	3.00	2.00	1.00	1.00	1.00	1.00	1.00	0.00	-1.00	-1.00	-1.00	-1.00	1.00	-1.00
2	1	16.00	35.00	33.00	9.00	3	3	3	1.00	1、5、6		1.00	3.00	1.00	3、9、12	1、2	2.00	3.00	d	4、5、7	2.00	2.00	2.00	1.00	2.00					4.00	1.00	10	1.00	5.00	4.00	3.00	2.00	1.00	0.00	-1.00	1.00	0.00	-1.00	-1.00	0.00	-1.00	-1.00	1.00	-1.00
2	1	16.00	45.00	35.00	9.00	3	3	3	1.00	1、6		1.00	3.00	1.00	3、12	1、2	2.00	2.00	d	4、7	2.00	1.00	2.00	1.00	3.00					4.00	3.00	10	1.00	5.00	4.00	3.00	2.00	1.00	1.00	1.00	1.00	1.00	0.00	-1.00	-1.00	-1.00	-1.00	1.00	-1.00
2	1	16.00	37.00	37.00	9.00	3	3	3	1.00	1、4		1.00	3.00	1.00	3、9、12	1、2	2.00	2.00	d	4、7	2.00	2.00	3.00	1.00	3.00					2.00	1.00	10	1.00	5.00	4.00	3.00	2.00	1.00	-1.00	-1.00	1.00	0.00	0.00	-1.00	-1.00	-1.00	-1.00	1.00	-1.00
2	1	12.00	37.00	40.00	9.00	3	3	3	1.00	1、2、3		1.00	2.00	1.00	3、9、12	1、2、4	1.00	2.00	d	4、7	2.00	2.00	2.00	1.00	2.00					2.00	3.00	10	1.00	4.00	4.00	3.00	2.00	1.00	0.00	-1.00	1.00	0.00	0.00	-1.00	0.00	-1.00	-1.00	1.00	-1.00
1	2	16.00	43.00	40.00	10.00	3	3	4	1.00	1、4		1.00	3.00	1.00	3、7、12	1、2、4	2.00	2.00	d	4、5	2.00	1.00	2.00	1.00	2.00					1.00	3.00	10	1.00	5.00	4.00	4.00	2.00	1.00	1.00	1.00	1.00	1.00	-1.00	-1.00	-1.00	-1.00	-1.00	1.00	-1.00
2	1	20.00	39.00	33.00	9.00	3	3	3	1.00	1、2		1.00	3.00	1.00	3、12	1、2	2.00	2.00	d	4、7	2.00	2.00	2.00	1.00	2.00					2.00	1.00	10	1.00	5.00	5.00	4.00	3.00	1.00	0.00	0.00	1.00	0.00	0.00	-1.00	-1.00	-1.00	-1.00	1.00	-1.00
2	1	16.00	39.00	31.00	9.00	3	3	3	1.00	1、2、3		1.00	3.00	1.00	3、12	1、2	2.00	2.00	d	4、7	2.00	2.00	2.00	1.00	3.00					2.00	3.00	10	1.00	5.00	4.00	3.00	2.00	1.00	1.00	1.00	1.00	1.00	0.00	-1.00	-1.00	-1.00	-1.00	1.00	-1.00
2	1	16.00	37.00	35.00	9.00	3	3	3	1.00	1、5、6	3.00	1.00	3.00	3.00	1、3、9	1、2、4	2.00	2.00	d	1、4、7	2.00	2.00	2.00	1.00	2.00					1.00	1.00	10	1.00	5.00	4.00	3.00	2.00	1.00	0.00	0.00	1.00	0.00	-1.00	-1.00	-1.00	-1.00	-1.00	1.00	-1.00
2	1	16.00	46.00	47.00	10.00	4	3	3	1.00	1、2、4		1.00	3.00	3.00	3、12	1、2、4	2.00	3.00	d	4、7	2.00	2.00	2.00	1.00	2.00					2.00	8.00	10	1.00	5.00	4.00	3.00	2.00	1.00	1.00	1.00	1.00	1.00	-1.00	-1.00	-1.00	-1.00	-1.00	1.00	-1.00
2	1	16.00	34.00	34.00	10.00	3	3	4	1.00	1、3、6	5.00	1.00	3.00	1.00	1、9、12	1、2	2.00	2.00	d	1、4	2.00	2.00	2.00	1.00	2.00					4.00	1.00	10	1.00	5.00	4.00	4.00	2.00	1.00	-1.00	-1.00	1.00	-1.00	-1.00	-1.00	-1.00	-1.00	-1.00	1.00	-1.00
1	3	15.00	46.00	34.00	9.00	3	3	3	1.00	1、3、4		1.00	2.00	1.00	3	2	2.00	3.00	2	4	2.00	1.00	3.00	1.00	2.00					2.00	1.00	10	1.00	4.00	5.00	4.00	2.00	1.00	1.00	1.00	1.00	1.00	-1.00	-1.00	-1.00	-1.00	-1.00	1.00	-1.00
1	3	20.00	32.00	38.00	10.00	3	3	4	1.00	1	2.00	1.00	3.00	1.00	3	8	2.00	3.00	2	4	1.00	2.00	3.00	1.00	1.00					2.00	3.00	10	1.00	5.00	5.00	4.00	1.00	1.00	0.00	0.00	1.00	0.00	-1.00	-1.00	0.00	-1.00	-1.00	1.00	-1.00
2	3	8.00	43.00	29.00	9.00	3	3	3	2.00	1	8.00	1.00	2.00	1.00	3	8	2.00	2.00	2	4	2.00	2.00	2.00	1.00	3.00			8		1.00	1.00	10	1.00	3.00	4.00	4.00	2.00	1.00	1.00	1.00	1.00	1.00	-1.00	-1.00	-1.00	-1.00	-1.00	1.00	-1.00
2	1	12.00	36.00	35.00	9.00	3	3	3	1.00	1		1.00	2.00	4.00	3	2	2.00	3.00	2	4	2.00	2.00	3.00	1.00	3.00					2.00	8.00	10	1.00	4.00	4.00	3.00	2.00	1.00	0.00	1.00	0.00	0.00	1.00	-1.00	0.00	-1.00	-1.00	1.00	-1.00
1	3	0.00	42.00	39.00	9.00	3	3	3	1.00	4	3.00	1.00	1.00	1.00	1	6	2.00	2.00	2	4	2.00	2.00	2.00	1.00	3.00			1		3.00	3.00	10	1.00	1.00	5.00	4.00	1.00	1.00	1.00	1.00	1.00	-1.00	-1.00	-1.00	-1.00	-1.00	-1.00	1.00	-1.00
2	3	15.00	41.00	35.00	9.00	3	3	3	1.00	1、2	8.00	1.00	2.00	4.00	3	2	2.00	3.00	2	4	1.00	2.00	4.00	1.00	3.00			2		1.00	8.00	10	1.00	4.00	5.00	4.00	2.00	1.00	0.00	0.00	1.00	-1.00	-1.00	-1.00	-1.00	-1.00	-1.00	1.00	-1.00
1	2	4.00	41.00	37.00	5.00	1	1	3	2.00	3	6.00	4.00	1.00	1.00	3	2	2.00	4.00	2	4	2.00	2.00	3.00	1.00	3.00			1		2.00	8.00	10	1.00	3.00	2.00	4.00	1.00	2.00	1.00	1.00	1.00	-1.00	-1.00	-1.00	-1.00	-1.00	-1.00	1.00	-1.00
2	1	20.00	28.00	28.00	8.00	2	3	3	1.00	1	3.00	1.00	3.00	3.00	3	2	2.00	3.00	2	4	2.00	2.00	3.00	2.00	4.00			1		2.00	8.00	10	1.00	5.00	5.00	4.00	2.00	1.00	0.00	0.00	0.00	-1.00	1.00	0.00	0.00	-1.00	-1.00	0.00	-1.00
1	2	15.00	34.00	41.00	9.00	3	3	3	1.00	1	3.00	1.00	2.00	3.00	3	2	4.00	3.00	2	4	2.00	2.00	3.00	1.00	2.00					1.00	2.00	10	1.00	4.00	5.00	4.00	2.00	1.00	-1.00	-1.00	1.00	1.00	1.00	-1.00	-1.00	-1.00	-1.00	1.00	-1.00
1	3	20.00	46.00	32.00	9.00	3	3	3	1.00	1、3		1.00	3.00	1.00	3	2、8	2.00	4.00	2	4	2.00	2.00	3.00	1.00	2.00			3		3.00	8.00	10	1.00	5.00	5.00	4.00	2.00	1.00	1.00	1.00	1.00	-1.00	-1.00	-1.00	-1.00	-1.00	-1.00	1.00	-1.00
2	3	4.00	44.00	27.00	5.00	1	1	3	2.00		1.00	5.00	4.00	1.00	3	2	3.00	4.00	2	6	2.00	2.00	3.00	1.00	2.00					2.00	8.00	10	1.00	3.00	2.00	1.00	2.00	2.00	1.00	1.00	1.00	1.00	-1.00	-1.00	-1.00	-1.00	-1.00	1.00	-1.00
2	3	2.00	44.00	34.00	5.00	1	1	3	2.00		1.00	5.00	4.00	1.00	12		2.00	3.00	2	6	1.00	2.00	3.00	1.00	4.00			3		1.00	8.00	10	1.00	2.00	2.00	2.00	1.00	2.00	1.00	1.00	1.00	1.00	-1.00	-1.00	-1.00	-1.00	-1.00	1.00	-1.00
1	2	15.00	39.00	35.00	9.00	3	3	3	1.00	3	6.00	1.00	2.00	1.00	3、10	2、8	2.00	4.00	2	4	2.00	2.00	3.00	1.00	3.00			3		2.00	3.00	10	1.00	4.00	5.00	4.00	1.00	1.00	1.00	1.00	1.00	0.00	1.00	-1.00	-1.00	-1.00	-1.00	1.00	-1.00
2	3	20.00	45.00	35.00	9.00	3	3	3	1.00	1、4		1.00	3.00	3.00	3	1、2	2.00	3.00	2	4	2.00	2.00	3.00	1.00	2.00					1.00	8.00	10	1.00	5.00	5.00	4.00	2.00	1.00	1.00	1.00	1.00	0.00	-1.00	-1.00	-1.00	-1.00	-1.00	1.00	-1.00
2	1	10.00	48.00	33.00	9.00	3	3	3	1.00	1	3.00	1.00	4.00	1.00	12	6	2.00	4.00	2	4	2.00	2.00	3.00	1.00	1.00					1.00	8.00	10	1.00	3.00	5.00	4.00	1.00	1.00	1.00	1.00	1.00	1.00	-1.00	-1.00	-1.00	-1.00	-1.00	1.00	-1.00
1	2	16.00	48.00	34.00	7.00	1	2	4	1.00	1	3.00	1.00	3.00	4.00	3	4	4.00	2.00	2	4	2.00	2.00	2.00	1.00	1.00					2.00	2.00	10	1.00	5.00	4.00	3.00	2.00	1.00	1.00	1.00	1.00	1.00	-1.00	-1.00	-1.00	-1.00	-1.00	1.00	-1.00
2	1	16.00	19.00	32.00	8.00	2	3	3	1.00	1	3.00	1.00	3.00	4.00	3	2	4.00	2.00	2	4	2.00	2.00	2.00	2.00	2.00					2.00	2.00	10	1.00	5.00	4.00	4.00	2.00	1.00	-1.00	-1.00	0.00	-1.00	1.00	0.00	1.00	1.00	0.00	0.00	-1.00
1	3	0.00	11.00	32.00	8.00	2	3	3	2.00	1	8.00	5.00	4.00	1.00	12	3	3.00	2.00	2	6	1.00	2.00	3.00	1.00	4.00			3		2.00	2.00	10	1.00	1.00	5.00	3.00	3.00	2.00	-1.00	-1.00	0.00	-1.00	1.00	1.00	1.00	1.00	0.00	-1.00	1.00
1	3	10.00	30.00	28.00	9.00	3	3	3	1.00	1	8.00	1.00	1.00	1.00	3	2	2.00	3.00	2	4	1.00	2.00	2.00	1.00	3.00			1		2.00	8.00	10	1.00	3.00	5.00	4.00	1.00	1.00	0.00	0.00	1.00	-1.00	1.00	-1.00	-1.00	-1.00	-1.00	1.00	-1.00
2	3	0.00	39.00	33.00	5.00	1	1	3	2.00		1.00	5.00	4.00		12	8	6.00	3.00	2	6	1.00	2.00	3.00	1.00	2.00					8.00	8.00	10	1.00	1.00	1.00	1.00	1.00	2.00	0.00	0.00	1.00	0.00	0.00	-1.00	-1.00	-1.00	-1.00	1.00	-1.00
2	3	16.00	36.00	39.00	9.00	3	3	3	1.00	1、2	8.00	1.00	3.00	1.00	3、7、9	1、2	2.00	2.00	d	4、7	2.00	2.00	2.00	1.00	3.00			1		4.00	8.00	10	1.00	5.00	4.00	4.00	3.00	1.00	1.00	0.00	1.00	0.00	1.00	-1.00	-1.00	-1.00	-1.00	1.00	-1.00
1	2	20.00	41.00	26.00	10.00	3	3	4	1.00	1		1.00	3.00	1.00	3	2	6.00	4.00	2	4	1.00	2.00	3.00	1.00	2.00					3.00	8.00	10	1.00	5.00	5.00	4.00	1.00	1.00	1.00	1.00	1.00	-1.00	-1.00	-1.00	-1.00	-1.00	-1.00	1.00	-1.00
1	3	0.00	21.00	24.00	4.00	1	1	2	2.00		8.00	4.00	1.00	3.00	3	2	3.00	3.00	2	6	1.00	2.00	3.00	1.00	2.00			5		8.00	8.00	10	1.00	1.00	2.00	1.00	3.00	2.00	-1.00	-1.00	-1.00	-1.00	0.00	-1.00	-1.00	1.00	-1.00	1.00	1.00
1	1	12.00	26.00	30.00	9.00	3	3	3	1.00	3、4	3.00	2.00	3.00	1.00	11	8	6.00	4.00	2	4	2.00	2.00	3.00	2.00	3.00			1		2.00	1.00	10	1.00	5.00	3.00	4.00	2.00	2.00	-1.00	-1.00	-1.00	-1.00	1.00	-1.00	-1.00	-1.00	-1.00	0.00	-1.00
1	1	3.00	25.00	34.00	9.00	3	3	3	1.00	1、4	2.00	2.00	1.00	3.00	3、10	2、3	4.00	4.00	2	4	1.00	2.00	3.00	1.00	2.00					2.00	8.00	10	1.00	2.00	3.00	2.00	2.00	2.00	-1.00	-1.00	-1.00	-1.00	1.00	-1.00	-1.00	-1.00	-1.00	0.00	-1.00
1	1	20.00	47.00	37.00	8.00	2	3	3	1.00	4	1.00	1.00	3.00	1.00	10、12	4	4.00	4.00	2	4	2.00	2.00	4.00	1.00	1.00					1.00	2.00	10	1.00	5.00	5.00	1.00	1.00	1.00	1.00	1.00	1.00	0.00	-1.00	-1.00	-1.00	-1.00	-1.00	1.00	-1.00
1	3	0.00	41.00	24.00		1	1		2.00		1.00	5.00					6.00	4.00	2	6		2.00	3.00	1.00	2.00							10	0.00					2.00	1.00	1.00	1.00	0.00	-1.00	-1.00	-1.00	-1.00	-1.00	1.00	-1.00
2	3	0.00	38.00	29.00		1	1		2.00		3.00	5.00					6.00			6		2.00	3.00	1.00	2.00							10	0.00					2.00	1.00	1.00	1.00	-1.00	-1.00	-1.00	-1.00	-1.00	-1.00	1.00	-1.00
1	2	40.00	45.00	33.00	9.00	3	3	3	1.00	1	8.00	1.00	3.00	1.00	3、4	2	5.00	3.00	2	4	1.00	2.00	3.00	1.00	2.00					1.00	2.00	4	2.00	5.00	5.00	4.00	2.00	1.00	1.00	1.00	1.00	0.00	-1.00	-1.00	-1.00	-1.00	-1.00	1.00	-1.00
2	3	20.00	45.00	23.00	9.00	3	3	3	1.00	1	8.00	1.00	3.00	1.00	3	8	3.00	4.00	2	4	1.00	2.00	4.00	1.00	2.00					2.00	8.00	10	1.00	5.00	5.00	4.00	1.00	1.00	1.00	1.00	1.00	0.00	-1.00	-1.00	-1.00	-1.00	-1.00	1.00	-1.00
1	2	0.00	17.00	29.00		1	1		2.00		1.00	5.00					6.00	2.00		6		2.00	4.00	1.00	4.00			8				10	0.00					2.00	-1.00	-1.00	-1.00	-1.00	-1.00	-1.00	1.00	-1.00	0.00	-1.00	1.00
2	2	0.00	26.00	25.00	6.00	2	2	2	2.00		2.00	4.00	1.00	1.00	3	8	4.00	3.00	2	6	1.00	2.00	3.00	2.00	3.00			6		3.00	2.00	10	1.00	1.00	2.00	1.00	2.00	2.00	-1.00	-1.00	0.00	0.00	1.00	-1.00	1.00	-1.00	-1.00	0.00	-1.00
2	1	20.00	44.00	33.00	10.00	3	4	3	1.00	1、3		1.00	3.00	1.00	3、12	1、2、4	2.00	2.00	d	4、7	2.00	2.00	3.00	1.00	2.00					2.00	3.00	10	1.00	5.00	5.00	3.00	2.00	1.00	1.00	1.00	1.00	0.00	-1.00	-1.00	-1.00	-1.00	-1.00	1.00	-1.00
2	1	15.00	42.00	28.00	9.00	3	3	3	1.00	1、2、3		1.00	2.00	1.00	3、9	1、2	2.00	2.00	d	4、7	2.00	2.00	2.00	1.00	2.00					3.00	3.00	10	1.00	4.00	5.00	4.00	2.00	1.00	1.00	1.00	1.00	0.00	-1.00	-1.00	-1.00	-1.00	-1.00	1.00	-1.00
2	2	2.00	21.00	25.00	10.00	4	3	3	1.00	1、3	8.00	5.00	4.00	1.00	3	1、3	2.00	3.00	2	4	2.00	2.00	3.00	1.00	4.00			8		2.00	3.00	10	1.00	2.00	2.00	1.00	1.00	2.00	1.00	1.00	0.00	1.00	-1.00	-1.00	1.00	1.00	1.00	0.00	1.00
1	3	6.00	33.00	28.00	9.00	3	3	3	1.00	1、4	1.00	2.00	1.00	3.00	3、10	1、2	3.00	3.00	2	4	2.00	1.00	2.00	2.00	2.00					2.00	3.00	10	1.00	3.00	3.00	4.00	1.00	1.00	-1.00	-1.00	-1.00	-1.00	-1.00	-1.00	-1.00	-1.00	-1.00	1.00	-1.00
2	2	15.00	45.00	43.00	10.00	3	4	3	1.00	1、6	8.00	1.00	2.00	4.00	3	1、2	2.00	2.00	2	4	2.00	2.00	2.00	1.00	2.00			5		4.00	1.00	10	1.00	4.00	5.00	4.00	3.00	1.00	0.00	0.00	1.00	1.00	-1.00	-1.00	-1.00	-1.00	-1.00	1.00	-1.00
2	1	12.00	40.00	36.00	11.00	4	4	3	1.00	1、2、4	3.00	1.00	3.00	1.00	9、12	1、2	2.00	2.00	d	4、7	2.00	2.00	2.00	1.00	2.00					4.00	2.00	10	1.00	5.00	3.00	3.00	2.00	1.00	1.00	1.00	1.00	-1.00	-1.00	-1.00	-1.00	-1.00	-1.00	1.00	-1.00
2	1	15.00	42.00	34.00	9.00	3	3	3	1.00	1、3、4		1.00	2.00	1.00	3	1、2	2.00	2.00	2	4	2.00	1.00	2.00	1.00	2.00					3.00	8.00	10	1.00	4.00	5.00	4.00	2.00	1.00	1.00	1.00	1.00	1.00	1.00	-1.00	-1.00	-1.00	-1.00	1.00	-1.00
2	1	16.00	40.00	33.00	9.00	3	3	3	1.00	1、2、3	5.00	1.00	3.00	3.00	9、12	1、2	2.00	2.00	d	1、4	2.00	2.00	2.00	1.00	2.00					5.00	1.00	10	1.00	5.00	4.00	3.00	2.00	1.00	0.00	0.00	1.00	0.00	0.00	-1.00	-1.00	-1.00	-1.00	1.00	-1.00
2	1	16.00	42.00	38.00	9.00	3	3	3	1.00	1、2、3		1.00	3.00	1.00	3、9	1、2	2.00	2.00	d	1、4	2.00	2.00	2.00	1.00	2.00					2.00	1.00	10	1.00	5.00	4.00	2.00	2.00	1.00	1.00	1.00	1.00	0.00	-1.00	-1.00	-1.00	-1.00	-1.00	1.00	-1.00
2	1	6.00	33.00	28.00	11.00	4	4	3	1.00	1、4	1.00	2.00	1.00	3.00	3、10	1、2	3.00	3.00	2	4	2.00	1.00	2.00	2.00	2.00					2.00	3.00	10	1.00	3.00	3.00	4.00	1.00	1.00	-1.00	-1.00	-1.00	-1.00	-1.00	-1.00	-1.00	-1.00	-1.00	1.00	-1.00
2	1	16.00	44.00	36.00	9.00	3	3	3	1.00	1、4	8.00	1.00	3.00	1.00	1、3	1、2	2.00	2.00	d	1、4	2.00	1.00	2.00	1.00	3.00					2.00	1.00	10	1.00	5.00	4.00	3.00	2.00	1.00	1.00	1.00	1.00	-1.00	-1.00	-1.00	-1.00	-1.00	-1.00	1.00	-1.00
2	1	16.00	42.00	31.00	10.00	3	4	3	1.00	1、2、3		1.00	4.00	1.00	3、9、12	1、2	2.00	2.00	d	4、7	2.00	2.00	2.00	1.00	2.00					2.00	1.00	10	1.00	5.00	4.00	3.00	2.00	1.00	0.00	0.00	1.00	0.00	-1.00	-1.00	-1.00	-1.00	-1.00	1.00	-1.00
2	1	15.00	44.00	42.00	10.00	3	4	3	1.00	1、6		1.00	2.00	4.00	3	1、2、4	2.00	2.00	2	4	2.00	2.00	2.00	1.00	2.00			4		4.00	1.00	10	1.00	4.00	5.00	4.00	3.00	1.00	0.00	0.00	1.00	1.00	0.00	-1.00	-1.00	-1.00	-1.00	1.00	-1.00
2	1	16.00	42.00	37.00	9.00	3	3	3	1.00	1、2、3		1.00	3.00	1.00	7、9	1、2	1.00	2.00	d	1、4、5	2.00	1.00	2.00	1.00	2.00					4.00	1.00	10	1.00	5.00	4.00	3.00	2.00	1.00	1.00	1.00	1.00	-1.00	-1.00	-1.00	-1.00	-1.00	-1.00	1.00	-1.00
1	3	6.00	32.00	33.00	9.00	3	3	3	1.00	1		2.00	1.00	3.00	3、10	1、8	2.00	3.00	2	4	1.00	2.00	2.00	1.00	2.00					2.00	1.00	10	1.00	3.00	3.00	4.00	1.00	1.00	-1.00	-1.00	1.00	-1.00	-1.00	-1.00	-1.00	-1.00	-1.00	1.00	-1.00
1	3	15.00	33.00	50.00	10.00	3	3	4	1.00	1、2、4		2.00	2.00	3.00	3、10	1、2	2.00	3.00	d	1、4	1.00	2.00	3.00	1.00	3.00			1		2.00	2.00	10	1.00	4.00	5.00	4.00	3.00	1.00	-1.00	-1.00	-1.00	-1.00	-1.00	-1.00	-1.00	-1.00	-1.00	1.00	-1.00
1	3	8.00	33.00	28.00	9.00	3	3	3	1.00	1、2、4		1.00	1.00	3.00	3、10、11	1、3	3.00	4.00	2	4	2.00	1.00	2.00	2.00	2.00			1		2.00	1.00	10	1.00	3.00	4.00	4.00	1.00	1.00	-1.00	-1.00	-1.00	-1.00	-1.00	-1.00	-1.00	-1.00	-1.00	1.00	-1.00
2	2	15.00	42.00	34.00	9.00	3	3	3	1.00	1、3、4		1.00	2.00	1.00	3	2	2.00	3.00	2	4	2.00	1.00	2.00	1.00	2.00					3.00	8.00	10	1.00	4.00	5.00	4.00	2.00	1.00	1.00	1.00	1.00	1.00	1.00	-1.00	-1.00	-1.00	-1.00	1.00	-1.00
2	1	16.00	36.00	51.00	9.00	3	3	3	1.00	1、2、3		1.00	3.00	1.00	1、3、9	1、2	2.00	2.00	d	1、4	2.00	2.00	2.00	1.00	2.00					4.00	3.00	10	1.00	5.00	4.00	3.00	2.00	1.00	-1.00	-1.00	1.00	0.00	0.00	-1.00	-1.00	-1.00	-1.00	1.00	-1.00
2	1	16.00	42.00	38.00	9.00	3	3	3	1.00	1、2、3		1.00	3.00	1.00	3、9	1、2	2.00	2.00	d	1、4	2.00	2.00	2.00	1.00	2.00					2.00	1.00	10	1.00	5.00	4.00	2.00	2.00	1.00	1.00	1.00	1.00	0.00	-1.00	-1.00	-1.00	-1.00	-1.00	1.00	-1.00
2	1	12.00	46.00	29.00	7.00	2	2	3	2.00	1、3	8.00	1.00	2.00	4.00	3	2、4	2.00	2.00	2	4	2.00	2.00	2.00	1.00	3.00					1.00	1.00	10	1.00	4.00	4.00	3.00	3.00	1.00	1.00	1.00	1.00	0.00	-1.00	-1.00	-1.00	-1.00	-1.00	1.00	-1.00
1	1	12.00	26.00	30.00	9.00	3	3	3	1.00	3、4	3.00	2.00	3.00	1.00	11	8	6.00	4.00	2	4	2.00	2.00	3.00	2.00	3.00			1		2.00	1.00	10	1.00	5.00	3.00	4.00	2.00	2.00	-1.00	-1.00	-1.00	-1.00	1.00	-1.00	-1.00	-1.00	-1.00	0.00	-1.00
1	2	40.00	45.00	33.00	9.00	3	3	3	1.00	1	8.00	1.00	3.00	1.00	3、4	2	5.00	3.00	2	4	1.00	2.00	3.00	1.00	2.00					1.00	2.00	4	2.00	5.00	5.00	4.00	2.00	1.00	1.00	1.00	1.00	0.00	-1.00	-1.00	-1.00	-1.00	-1.00	1.00	-1.00
2	1	10.00	48.00	33.00	9.00	3	3	3	1.00	1	3.00	1.00	4.00	1.00	12	6	2.00	4.00	2	4	2.00	2.00	3.00	1.00	1.00					1.00	8.00	10	1.00	3.00	5.00	4.00	1.00	1.00	1.00	1.00	1.00	1.00	-1.00	-1.00	-1.00	-1.00	-1.00	1.00	-1.00
2	3	20.00	45.00	23.00	9.00	3	3	3	1.00	1	8.00	1.00	3.00	1.00	3	8	3.00	4.00	2	4	1.00	2.00	4.00	1.00	2.00					2.00	8.00	10	1.00	5.00	5.00	4.00	1.00	1.00	1.00	1.00	1.00	0.00	-1.00	-1.00	-1.00	-1.00	-1.00	1.00	-1.00
2	1	20.00	28.00	28.00	8.00	2	3	3	1.00	1	3.00	1.00	3.00	3.00	3	2	2.00	3.00	2	4	2.00	2.00	3.00	2.00	4.00			1		2.00	8.00	10	1.00	5.00	5.00	4.00	2.00	1.00	0.00	0.00	0.00	-1.00	1.00	0.00	0.00	-1.00	-1.00	0.00	-1.00
2	1	15.00	44.00	42.00	10.00	3	4	3	1.00	1、6		1.00	2.00	4.00	3	1、2、4	2.00	2.00	2	4	2.00	2.00	2.00	1.00	2.00			4		4.00	1.00	10	1.00	4.00	5.00	4.00	3.00	1.00	0.00	0.00	1.00	1.00	0.00	-1.00	-1.00	-1.00	-1.00	1.00	-1.00
2	2	15.00	42.00	34.00	9.00	3	3	3	1.00	1、3、4		1.00	2.00	1.00	3	2	2.00	3.00	2	4	2.00	1.00	2.00	1.00	2.00					3.00	8.00	10	1.00	4.00	5.00	4.00	2.00	1.00	1.00	1.00	1.00	1.00	1.00	-1.00	-1.00	-1.00	-1.00	1.00	-1.00
2	2	0.00	26.00	25.00	6.00	2	2	2	2.00		2.00	4.00	1.00	1.00	3	8	4.00	3.00	2	6	1.00	2.00	3.00	2.00	3.00			6		3.00	2.00	10	1.00	1.00	2.00	1.00	2.00	2.00	-1.00	-1.00	0.00	0.00	1.00	-1.00	1.00	-1.00	-1.00	0.00	-1.00
1	2	40.00	45.00	33.00	9.00	3	3	3	1.00	1	8.00	1.00	3.00	1.00	3、4	2	5.00	3.00	2	4	1.00	2.00	3.00	1.00	2.00					1.00	2.00	4	2.00	5.00	5.00	4.00	2.00	1.00	1.00	1.00	1.00	0.00	-1.00	-1.00	-1.00	-1.00	-1.00	1.00	-1.00
2	1	16.00	42.00	38.00	9.00	3	3	3	1.00	1、2、3		1.00	3.00	1.00	3、9	1、2	2.00	2.00	d	1、4	2.00	2.00	2.00	1.00	2.00					2.00	1.00	10	1.00	5.00	4.00	2.00	2.00	1.00	1.00	1.00	1.00	0.00	-1.00	-1.00	-1.00	-1.00	-1.00	1.00	-1.00
1	3	0.00	11.00	32.00	8.00	2	3	3	2.00	1	8.00	5.00	4.00	1.00	12	3	3.00	2.00	2	6	1.00	2.00	3.00	1.00	4.00			3		2.00	2.00	10	1.00	1.00	5.00	3.00	3.00	2.00	-1.00	-1.00	0.00	-1.00	1.00	1.00	1.00	1.00	0.00	-1.00	1.00
2	1	20.00	28.00	28.00	8.00	2	3	3	1.00	1	3.00	1.00	3.00	3.00	3	2	2.00	3.00	2	4	2.00	2.00	3.00	2.00	4.00			1		2.00	8.00	10	1.00	5.00	5.00	4.00	2.00	1.00	0.00	0.00	0.00	-1.00	1.00	0.00	0.00	-1.00	-1.00	0.00	-1.00
1	3	20.00	32.00	38.00	10.00	3	3	4	1.00	1	2.00	1.00	3.00	1.00	3	8	2.00	3.00	2	4	1.00	2.00	3.00	1.00	1.00					2.00	3.00	10	1.00	5.00	5.00	4.00	1.00	1.00	0.00	0.00	1.00	0.00	-1.00	-1.00	0.00	-1.00	-1.00	1.00	-1.00
2	2	15.00	45.00	43.00	10.00	3	4	3	1.00	1、6	8.00	1.00	2.00	4.00	3	1、2	2.00	2.00	2	4	2.00	2.00	2.00	1.00	2.00			5		4.00	1.00	10	1.00	4.00	5.00	4.00	3.00	1.00	0.00	0.00	1.00	1.00	-1.00	-1.00	-1.00	-1.00	-1.00	1.00	-1.00
1	3	6.00	32.00	33.00	9.00	3	3	3	1.00	1		2.00	1.00	3.00	3、10	1、8	2.00	3.00	2	4	1.00	2.00	2.00	1.00	2.00					2.00	1.00	10	1.00	3.00	3.00	4.00	1.00	1.00	-1.00	-1.00	1.00	-1.00	-1.00	-1.00	-1.00	-1.00	-1.00	1.00	-1.00
2	1	16.00	35.00	34.00	9.00	3	3	3	1.00	1、4		1.00	3.00	3.00	3、9	1、2、4	2.00	3.00	d	4、7	2.00	2.00	3.00	1.00	3.00					2.00	2.00	10	1.00	5.00	4.00	2.00	2.00	1.00	-1.00	-1.00	1.00	0.00	0.00	-1.00	-1.00	-1.00	-1.00	1.00	-1.00
2	1	20.00	28.00	28.00	8.00	2	3	3	1.00	1	3.00	1.00	3.00	3.00	3	2	2.00	3.00	2	4	2.00	2.00	3.00	2.00	4.00			1		2.00	8.00	10	1.00	5.00	5.00	4.00	2.00	1.00	0.00	0.00	0.00	-1.00	1.00	0.00	0.00	-1.00	-1.00	0.00	-1.00
2	2	15.00	45.00	43.00	10.00	3	4	3	1.00	1、6	8.00	1.00	2.00	4.00	3	1、2	2.00	2.00	2	4	2.00	2.00	2.00	1.00	2.00			5		4.00	1.00	10	1.00	4.00	5.00	4.00	3.00	1.00	0.00	0.00	1.00	1.00	-1.00	-1.00	-1.00	-1.00	-1.00	1.00	-1.00
2	2	0.00	26.00	25.00	6.00	2	2	2	2.00		2.00	4.00	1.00	1.00	3	8	4.00	3.00	2	6	1.00	2.00	3.00	2.00	3.00			6		3.00	2.00	10	1.00	1.00	2.00	1.00	2.00	2.00	-1.00	-1.00	0.00	0.00	1.00	-1.00	1.00	-1.00	-1.00	0.00	-1.00
1	1	20.00	47.00	37.00	8.00	2	3	3	1.00	4	1.00	1.00	3.00	1.00	10、12	4	4.00	4.00	2	4	2.00	2.00	4.00	1.00	1.00					1.00	2.00	10	1.00	5.00	5.00	1.00	1.00	1.00	1.00	1.00	1.00	0.00	-1.00	-1.00	-1.00	-1.00	-1.00	1.00	-1.00
1	2	4.00	41.00	37.00	5.00	1	1	3	2.00	3	6.00	4.00	1.00	1.00	3	2	2.00	4.00	2	4	2.00	2.00	3.00	1.00	3.00			1		2.00	8.00	10	1.00	3.00	2.00	4.00	1.00	2.00	1.00	1.00	1.00	-1.00	-1.00	-1.00	-1.00	-1.00	-1.00	1.00	-1.00
1	2	40.00	45.00	33.00	9.00	3	3	3	1.00	1	8.00	1.00	3.00	1.00	3、4	2	5.00	3.00	2	4	1.00	2.00	3.00	1.00	2.00					1.00	2.00	4	2.00	5.00	5.00	4.00	2.00	1.00	1.00	1.00	1.00	0.00	-1.00	-1.00	-1.00	-1.00	-1.00	1.00	-1.00
2	3	20.00	45.00	23.00	9.00	3	3	3	1.00	1	8.00	1.00	3.00	1.00	3	8	3.00	4.00	2	4	1.00	2.00	4.00	1.00	2.00					2.00	8.00	10	1.00	5.00	5.00	4.00	1.00	1.00	1.00	1.00	1.00	0.00	-1.00	-1.00	-1.00	-1.00	-1.00	1.00	-1.00
1	1	6.00	37.00	30.00	7.00	2	2	3	1.00	3	1.00	2.00	1.00	3.00	3、10	2、3	3.00	3.00	2	4	1.00	2.00	2.00	1.00	3.00					4.00	2.00	10	1.00	3.00	3.00	2.00	2.00	2.00	-1.00	-1.00	1.00	0.00	-1.00	-1.00	-1.00	-1.00	-1.00	1.00	-1.00
1	3	0.00	42.00	39.00	9.00	3	3	3	1.00	4	3.00	1.00	1.00	1.00	1	6	2.00	2.00	2	4	2.00	2.00	2.00	1.00	3.00			1		3.00	3.00	10	1.00	1.00	5.00	4.00	1.00	1.00	1.00	1.00	1.00	-1.00	-1.00	-1.00	-1.00	-1.00	-1.00	1.00	-1.00
2	1	16.00	43.00	29.00	9.00	3	3	3	1.00	1、2、3		1.00	33.00	3.00	3	1、2	2.00	3.00	d	1、4、7	2.00	1.00	2.00	1.00	3.00					3.00	1.00	10	1.00	5.00	4.00	2.00	2.00	1.00	1.00	0.00	1.00	0.00	-1.00	-1.00	0.00	-1.00	-1.00	1.00	-1.00
2	1	15.00	42.00	28.00	9.00	3	3	3	1.00	1、2、3		1.00	2.00	1.00	3、9	1、2	2.00	2.00	d	4、7	2.00	2.00	2.00	1.00	2.00					3.00	3.00	10	1.00	4.00	5.00	4.00	2.00	1.00	1.00	1.00	1.00	0.00	-1.00	-1.00	-1.00	-1.00	-1.00	1.00	-1.00
2	1	16.00	36.00	51.00	9.00	3	3	3	1.00	1、2、3		1.00	3.00	1.00	1、3、9	1、2	2.00	2.00	d	1、4	2.00	2.00	2.00	1.00	2.00					4.00	3.00	10	1.00	5.00	4.00	3.00	2.00	1.00	-1.00	-1.00	1.00	0.00	0.00	-1.00	-1.00	-1.00	-1.00	1.00	-1.00
1	2	4.00	31.00	30.00	7.00	2	2	3	2.00	3	1.00	4.00	1.00	4.00	3	2	4.00	3.00	2	6	1.00	2.00	3.00	1.00	3.00			1		2.00	2.00	10	1.00	3.00	2.00	2.00	3.00	2.00	-1.00	-1.00	1.00	-1.00	-1.00	-1.00	-1.00	-1.00	-1.00	1.00	-1.00
2	2	16.00	35.00	39.00	9.00	3	3	3	1.00	1、3	8.00	1.00	3.00	4.00	3	1、2	2.00	2.00	2	4	2.00	2.00	3.00	1.00	3.00			5		1.00	2.00	10	1.00	5.00	4.00	3.00	3.00	1.00	-1.00	-1.00	1.00	0.00	1.00	-1.00	-1.00	-1.00	-1.00	1.00	-1.00
2	2	12.00	38.00	29.00	9.00	3	3	3	1.00	1、3	8.00	1.00	2.00	4.00	3	2、4	2.00	3.00	2	4	2.00	2.00	2.00	1.00	3.00			7		2.00	8.00	10	1.00	4.00	4.00	4.00	3.00	1.00	0.00	1.00	1.00	0.00	1.00	-1.00	-1.00	-1.00	-1.00	1.00	-1.00
1	2	6.00	43.00	35.00	8.00	2	3	3	1.00	1	3.00	2.00	2.00	4.00	3、10	2	2.00	3.00	2	4	2.00	2.00	3.00	1.00	3.00			5		4.00	1.00	10	1.00	3.00	3.00	3.00	3.00	1.00	1.00	1.00	1.00	-1.00	-1.00	-1.00	-1.00	-1.00	-1.00	1.00	-1.00
1	3	8.00	33.00	28.00	9.00	3	3	3	1.00	1、2、4		1.00	1.00	3.00	3、10、11	1、3	3.00	4.00	2	4	2.00	1.00	2.00	2.00	2.00			1		2.00	1.00	10	1.00	3.00	4.00	4.00	1.00	1.00	-1.00	-1.00	-1.00	-1.00	-1.00	-1.00	-1.00	-1.00	-1.00	1.00	-1.00
2	1	15.00	42.00	34.00	9.00	3	3	3	1.00	1、3、4		1.00	2.00	1.00	3	1、2	2.00	2.00	2	4	2.00	1.00	2.00	1.00	2.00					3.00	8.00	10	1.00	4.00	5.00	4.00	2.00	1.00	1.00	1.00	1.00	1.00	1.00	-1.00	-1.00	-1.00	-1.00	1.00	-1.00
2	3	2.00	27.00	28.00	6.00	2	1	3	2.00	1	1.00	5.00								6	1.00	2.00	3.00	1.00	2.00			2		2.00	3.00	10	1.00	2.00	2.00	1.00	1.00	2.00	-1.00	-1.00	0.00	-1.00	1.00	-1.00	1.00	-1.00	-1.00	1.00	-1.00
1	3	15.00	46.00	34.00	9.00	3	3	3	1.00	1、3、4		1.00	2.00	1.00	3	2	2.00	3.00	2	4	2.00	1.00	3.00	1.00	2.00					2.00	1.00	10	1.00	4.00	5.00	4.00	2.00	1.00	1.00	1.00	1.00	1.00	-1.00	-1.00	-1.00	-1.00	-1.00	1.00	-1.00
2	2	15.00	45.00	43.00	10.00	3	4	3	1.00	1、6	8.00	1.00	2.00	4.00	3	1、2	2.00	2.00	2	4	2.00	2.00	2.00	1.00	2.00			5		4.00	1.00	10	1.00	4.00	5.00	4.00	3.00	1.00	0.00	0.00	1.00	1.00	-1.00	-1.00	-1.00	-1.00	-1.00	1.00	-1.00
2	3	16.00	36.00	39.00	9.00	3	3	3	1.00	1、2	8.00	1.00	3.00	1.00	3、7、9	1、2	2.00	2.00	d	4、7	2.00	2.00	2.00	1.00	3.00			1		4.00	8.00	10	1.00	5.00	4.00	4.00	3.00	1.00	1.00	0.00	1.00	0.00	1.00	-1.00	-1.00	-1.00	-1.00	1.00	-1.00
1	3	0.00	21.00	24.00	4.00	1	1	2	2.00		8.00	4.00	1.00	3.00	3	2	3.00	3.00	2	6	1.00	2.00	3.00	1.00	2.00			5		8.00	8.00	10	1.00	1.00	2.00	1.00	3.00	2.00	-1.00	-1.00	-1.00	-1.00	0.00	-1.00	-1.00	1.00	-1.00	1.00	1.00
2	2	0.00	26.00	25.00	6.00	2	2	2	2.00		2.00	4.00	1.00	1.00	3	8	4.00	3.00	2	6	1.00	2.00	3.00	2.00	3.00			6		3.00	2.00	10	1.00	1.00	2.00	1.00	2.00	2.00	-1.00	-1.00	0.00	0.00	1.00	-1.00	1.00	-1.00	-1.00	0.00	-1.00
1	3	0.00	41.00	24.00		1	1		2.00		1.00	5.00					6.00	4.00	2	6		2.00	3.00	1.00	2.00							10	0.00					2.00	1.00	1.00	1.00	0.00	-1.00	-1.00	-1.00	-1.00	-1.00	1.00	-1.00
2	2	2.00	10.00	31.00	9.00	3	3	3	2.00		3.00	5.00	4.00	1.00	12	2	4.00	2.00	2	6	3.00	2.00	3.00	3.00	2.00			5		4.00	3.00	10	1.00	2.00	2.00	1.00	1.00	2.00	-1.00	-1.00	-1.00	-1.00	1.00	1.00	1.00	1.00	1.00	-1.00	-1.00
1	3	6.00	32.00	33.00	9.00	3	3	3	1.00	1		2.00	1.00	3.00	3、10	1、8	2.00	3.00	2	4	1.00	2.00	2.00	1.00	2.00					2.00	1.00	10	1.00	3.00	3.00	4.00	1.00	1.00	-1.00	-1.00	1.00	-1.00	-1.00	-1.00	-1.00	-1.00	-1.00	1.00	-1.00
1	1	12.00	26.00	30.00	9.00	3	3	3	1.00	3、4	3.00	2.00	3.00	1.00	11	8	6.00	4.00	2	4	2.00	2.00	3.00	2.00	3.00			1		2.00	1.00	10	1.00	5.00	3.00	4.00	2.00	2.00	-1.00	-1.00	-1.00	-1.00	1.00	-1.00	-1.00	-1.00	-1.00	0.00	-1.00
1	2	4.00	41.00	37.00	5.00	1	1	3	2.00	3	6.00	4.00	1.00	1.00	3	2	2.00	4.00	2	4	2.00	2.00	3.00	1.00	3.00			1		2.00	8.00	10	1.00	3.00	2.00	4.00	1.00	2.00	1.00	1.00	1.00	-1.00	-1.00	-1.00	-1.00	-1.00	-1.00	1.00	-1.00
2	3	6.00	41.00	22.00	8.00	2	3	3	1.00	1	8.00	2.00	1.00	1.00	3	2	2.00	2.00	2	4	2.00	2.00	2.00	1.00	3.00					5.00	8.00	10	1.00	3.00	3.00	4.00	1.00	1.00	1.00	1.00	1.00	0.00	-1.00	-1.00	-1.00	-1.00	-1.00	1.00	-1.00
2	3	16.00	36.00	39.00	9.00	3	3	3	1.00	1、2	8.00	1.00	3.00	1.00	3、7、9	1、2	2.00	2.00	d	4、7	2.00	2.00	2.00	1.00	3.00			1		4.00	8.00	10	1.00	5.00	4.00	4.00	3.00	1.00	1.00	0.00	1.00	0.00	1.00	-1.00	-1.00	-1.00	-1.00	1.00	-1.00
2	1	16.00	37.00	35.00	9.00	3	3	3	1.00	1、5、6	3.00	1.00	3.00	3.00	1、3、9	1、2、4	2.00	2.00	d	1、4、7	2.00	2.00	2.00	1.00	2.00					1.00	1.00	10	1.00	5.00	4.00	3.00	2.00	1.00	0.00	0.00	1.00	0.00	-1.00	-1.00	-1.00	-1.00	-1.00	1.00	-1.00
1	1	3.00	25.00	34.00	9.00	3	3	3	1.00	1、4	2.00	2.00	1.00	3.00	3、10	2、3	4.00	4.00	2	4	1.00	2.00	3.00	1.00	2.00					2.00	8.00	10	1.00	2.00	3.00	2.00	2.00	2.00	-1.00	-1.00	-1.00	-1.00	1.00	-1.00	-1.00	-1.00	-1.00	0.00	-1.00
2	2	0.00	26.00	25.00	6.00	2	2	2	2.00		2.00	4.00	1.00	1.00	3	8	4.00	3.00	2	6	1.00	2.00	3.00	2.00	3.00			6		3.00	2.00	10	1.00	1.00	2.00	1.00	2.00	2.00	-1.00	-1.00	0.00	0.00	1.00	-1.00	1.00	-1.00	-1.00	0.00	-1.00
1	2	16.00	48.00	34.00	7.00	1	2	4	1.00	1	3.00	1.00	3.00	4.00	3	4	4.00	2.00	2	4	2.00	2.00	2.00	1.00	1.00					2.00	2.00	10	1.00	5.00	4.00	3.00	2.00	1.00	1.00	1.00	1.00	1.00	-1.00	-1.00	-1.00	-1.00	-1.00	1.00	-1.00
2	3	8.00	43.00	29.00	9.00	3	3	3	2.00	1	8.00	1.00	2.00	1.00	3	8	2.00	2.00	2	4	2.00	2.00	2.00	1.00	3.00			8		1.00	1.00	10	1.00	3.00	4.00	4.00	2.00	1.00	1.00	1.00	1.00	1.00	-1.00	-1.00	-1.00	-1.00	-1.00	1.00	-1.00
2	1	15.00	42.00	34.00	9.00	3	3	3	1.00	1、3、4		1.00	2.00	1.00	3	1、2	2.00	2.00	2	4	2.00	1.00	2.00	1.00	2.00					3.00	8.00	10	1.00	4.00	5.00	4.00	2.00	1.00	1.00	1.00	1.00	1.00	1.00	-1.00	-1.00	-1.00	-1.00	1.00	-1.00
2	1	15.00	42.00	28.00	9.00	3	3	3	1.00	1、2、3		1.00	2.00	1.00	3、9	1、2	2.00	2.00	d	4、7	2.00	2.00	2.00	1.00	2.00					3.00	3.00	10	1.00	4.00	5.00	4.00	2.00	1.00	1.00	1.00	1.00	0.00	-1.00	-1.00	-1.00	-1.00	-1.00	1.00	-1.00
1	2	15.00	39.00	35.00	9.00	3	3	3	1.00	3	6.00	1.00	2.00	1.00	3、10	2、8	2.00	4.00	2	4	2.00	2.00	3.00	1.00	3.00			3		2.00	3.00	10	1.00	4.00	5.00	4.00	1.00	1.00	1.00	1.00	1.00	0.00	1.00	-1.00	-1.00	-1.00	-1.00	1.00	-1.00
2	1	16.00	35.00	34.00	9.00	3	3	3	1.00	1、4		1.00	3.00	3.00	3、9	1、2、4	2.00	3.00	d	4、7	2.00	2.00	3.00	1.00	3.00					2.00	2.00	10	1.00	5.00	4.00	2.00	2.00	1.00	-1.00	-1.00	1.00	0.00	0.00	-1.00	-1.00	-1.00	-1.00	1.00	-1.00
1	3	0.00	11.00	32.00	8.00	2	3	3	2.00	1	8.00	5.00	4.00	1.00	12	3	3.00	2.00	2	6	1.00	2.00	3.00	1.00	4.00			3		2.00	2.00	10	1.00	1.00	5.00	3.00	3.00	2.00	-1.00	-1.00	0.00	-1.00	1.00	1.00	1.00	1.00	0.00	-1.00	1.00
2	2	0.00	26.00	25.00	6.00	2	2	2	2.00		2.00	4.00	1.00	1.00	3	8	4.00	3.00	2	6	1.00	2.00	3.00	2.00	3.00			6		3.00	2.00	10	1.00	1.00	2.00	1.00	2.00	2.00	-1.00	-1.00	0.00	0.00	1.00	-1.00	1.00	-1.00	-1.00	0.00	-1.00
1	1	3.00	25.00	34.00	9.00	3	3	3	1.00	1、4	2.00	2.00	1.00	3.00	3、10	2、3	4.00	4.00	2	4	1.00	2.00	3.00	1.00	2.00					2.00	8.00	10	1.00	2.00	3.00	2.00	2.00	2.00	-1.00	-1.00	-1.00	-1.00	1.00	-1.00	-1.00	-1.00	-1.00	0.00	-1.00
1	3	6.00	33.00	28.00	9.00	3	3	3	1.00	1、4	1.00	2.00	1.00	3.00	3、10	1、2	3.00	3.00	2	4	2.00	1.00	2.00	2.00	2.00					2.00	3.00	10	1.00	3.00	3.00	4.00	1.00	1.00	-1.00	-1.00	-1.00	-1.00	-1.00	-1.00	-1.00	-1.00	-1.00	1.00	-1.00
1	2	20.00	41.00	26.00	10.00	3	3	4	1.00	1		1.00	3.00	1.00	3	2	6.00	4.00	2	4	1.00	2.00	3.00	1.00	2.00					3.00	8.00	10	1.00	5.00	5.00	4.00	1.00	1.00	1.00	1.00	1.00	-1.00	-1.00	-1.00	-1.00	-1.00	-1.00	1.00	-1.00
2	1	16.00	35.00	34.00	9.00	3	3	3	1.00	1、4		1.00	3.00	3.00	3、9	1、2、4	2.00	3.00	d	4、7	2.00	2.00	3.00	1.00	3.00					2.00	2.00	10	1.00	5.00	4.00	2.00	2.00	1.00	-1.00	-1.00	1.00	0.00	0.00	-1.00	-1.00	-1.00	-1.00	1.00	-1.00
2	2	0.00	26.00	25.00	6.00	2	2	2	2.00		2.00	4.00	1.00	1.00	3	8	4.00	3.00	2	6	1.00	2.00	3.00	2.00	3.00			6		3.00	2.00	10	1.00	1.00	2.00	1.00	2.00	2.00	-1.00	-1.00	0.00	0.00	1.00	-1.00	1.00	-1.00	-1.00	0.00	-1.00
1	2	40.00	45.00	33.00	9.00	3	3	3	1.00	1	8.00	1.00	3.00	1.00	3、4	2	5.00	3.00	2	4	1.00	2.00	3.00	1.00	2.00					1.00	2.00	4	2.00	5.00	5.00	4.00	2.00	1.00	1.00	1.00	1.00	0.00	-1.00	-1.00	-1.00	-1.00	-1.00	1.00	-1.00
2	2	16.00	35.00	39.00	9.00	3	3	3	1.00	1、3	8.00	1.00	3.00	4.00	3	1、2	2.00	2.00	2	4	2.00	2.00	3.00	1.00	3.00			5		1.00	2.00	10	1.00	5.00	4.00	3.00	3.00	1.00	-1.00	-1.00	1.00	0.00	1.00	-1.00	-1.00	-1.00	-1.00	1.00	-1.00
2	3	2.00	27.00	28.00	6.00	2	1	3	2.00	1	1.00	5.00								6	1.00	2.00	3.00	1.00	2.00			2		2.00	3.00	10	1.00	2.00	2.00	1.00	1.00	2.00	-1.00	-1.00	0.00	-1.00	1.00	-1.00	1.00	-1.00	-1.00	1.00	-1.00
2	3	20.00	45.00	23.00	9.00	3	3	3	1.00	1	8.00	1.00	3.00	1.00	3	8	3.00	4.00	2	4	1.00	2.00	4.00	1.00	2.00					2.00	8.00	10	1.00	5.00	5.00	4.00	1.00	1.00	1.00	1.00	1.00	0.00	-1.00	-1.00	-1.00	-1.00	-1.00	1.00	-1.00
2	1	16.00	42.00	38.00	9.00	3	3	3	1.00	1、2、3		1.00	3.00	1.00	3、9	1、2	2.00	2.00	d	1、4	2.00	2.00	2.00	1.00	2.00					2.00	1.00	10	1.00	5.00	4.00	2.00	2.00	1.00	1.00	1.00	1.00	0.00	-1.00	-1.00	-1.00	-1.00	-1.00	1.00	-1.00
1	3	20.00	32.00	38.00	10.00	3	3	4	1.00	1	2.00	1.00	3.00	1.00	3	8	2.00	3.00	2	4	1.00	2.00	3.00	1.00	1.00					2.00	3.00	10	1.00	5.00	5.00	4.00	1.00	1.00	0.00	0.00	1.00	0.00	-1.00	-1.00	0.00	-1.00	-1.00	1.00	-1.00
2	1	16.00	44.00	36.00	9.00	3	3	3	1.00	1、4	8.00	1.00	3.00	1.00	1、3	1、2	2.00	2.00	d	1、4	2.00	1.00	2.00	1.00	3.00					2.00	1.00	10	1.00	5.00	4.00	3.00	2.00	1.00	1.00	1.00	1.00	-1.00	-1.00	-1.00	-1.00	-1.00	-1.00	1.00	-1.00
2	3	2.00	44.00	34.00	5.00	1	1	3	2.00		1.00	5.00	4.00	1.00	12		2.00	3.00	2	6	1.00	2.00	3.00	1.00	4.00			3		1.00	8.00	10	1.00	2.00	2.00	2.00	1.00	2.00	1.00	1.00	1.00	1.00	-1.00	-1.00	-1.00	-1.00	-1.00	1.00	-1.00
2	2	2.00	21.00	25.00	10.00	4	3	3	1.00	1、3	8.00	5.00	4.00	1.00	3	1、3	2.00	3.00	2	4	2.00	2.00	3.00	1.00	4.00			8		2.00	3.00	10	1.00	2.00	2.00	1.00	1.00	2.00	1.00	1.00	0.00	1.00	-1.00	-1.00	1.00	1.00	1.00	0.00	1.00
1	3	6.00	32.00	33.00	9.00	3	3	3	1.00	1		2.00	1.00	3.00	3、10	1、8	2.00	3.00	2	4	1.00	2.00	2.00	1.00	2.00					2.00	1.00	10	1.00	3.00	3.00	4.00	1.00	1.00	-1.00	-1.00	1.00	-1.00	-1.00	-1.00	-1.00	-1.00	-1.00	1.00	-1.00
1	3	0.00	11.00	32.00	8.00	2	3	3	2.00	1	8.00	5.00	4.00	1.00	12	3	3.00	2.00	2	6	1.00	2.00	3.00	1.00	4.00			3		2.00	2.00	10	1.00	1.00	5.00	3.00	3.00	2.00	-1.00	-1.00	0.00	-1.00	1.00	1.00	1.00	1.00	0.00	-1.00	1.00
2	3	0.00	39.00	33.00	5.00	1	1	3	2.00		1.00	5.00	4.00		12	8	6.00	3.00	2	6	1.00	2.00	3.00	1.00	2.00					8.00	8.00	10	1.00	1.00	1.00	1.00	1.00	2.00	0.00	0.00	1.00	0.00	0.00	-1.00	-1.00	-1.00	-1.00	1.00	-1.00
2	1	20.00	28.00	28.00	8.00	2	3	3	1.00	1	3.00	1.00	3.00	3.00	3	2	2.00	3.00	2	4	2.00	2.00	3.00	2.00	4.00			1		2.00	8.00	10	1.00	5.00	5.00	4.00	2.00	1.00	0.00	0.00	0.00	-1.00	1.00	0.00	0.00	-1.00	-1.00	0.00	-1.00
2	2	0.00	26.00	25.00	6.00	2	2	2	2.00		2.00	4.00	1.00	1.00	3	8	4.00	3.00	2	6	1.00	2.00	3.00	2.00	3.00			6		3.00	2.00	10	1.00	1.00	2.00	1.00	2.00	2.00	-1.00	-1.00	0.00	0.00	1.00	-1.00	1.00	-1.00	-1.00	0.00	-1.00
2	1	16.00	35.00	34.00	9.00	3	3	3	1.00	1、4		1.00	3.00	3.00	3、9	1、2、4	2.00	3.00	d	4、7	2.00	2.00	3.00	1.00	3.00					2.00	2.00	10	1.00	5.00	4.00	2.00	2.00	1.00	-1.00	-1.00	1.00	0.00	0.00	-1.00	-1.00	-1.00	-1.00	1.00	-1.00
2	2	16.00	35.00	39.00	9.00	3	3	3	1.00	1、3	8.00	1.00	3.00	4.00	3	1、2	2.00	2.00	2	4	2.00	2.00	3.00	1.00	3.00			5		1.00	2.00	10	1.00	5.00	4.00	3.00	3.00	1.00	-1.00	-1.00	1.00	0.00	1.00	-1.00	-1.00	-1.00	-1.00	1.00	-1.00
2	2	15.00	45.00	43.00	10.00	3	4	3	1.00	1、6	8.00	1.00	2.00	4.00	3	1、2	2.00	2.00	2	4	2.00	2.00	2.00	1.00	2.00			5		4.00	1.00	10	1.00	4.00	5.00	4.00	3.00	1.00	0.00	0.00	1.00	1.00	-1.00	-1.00	-1.00	-1.00	-1.00	1.00	-1.00
1	3	0.00	42.00	39.00	9.00	3	3	3	1.00	4	3.00	1.00	1.00	1.00	1	6	2.00	2.00	2	4	2.00	2.00	2.00	1.00	3.00			1		3.00	3.00	10	1.00	1.00	5.00	4.00	1.00	1.00	1.00	1.00	1.00	-1.00	-1.00	-1.00	-1.00	-1.00	-1.00	1.00	-1.00
1	1	3.00	25.00	34.00	9.00	3	3	3	1.00	1、4	2.00	2.00	1.00	3.00	3、10	2、3	4.00	4.00	2	4	1.00	2.00	3.00	1.00	2.00					2.00	8.00	10	1.00	2.00	3.00	2.00	2.00	2.00	-1.00	-1.00	-1.00	-1.00	1.00	-1.00	-1.00	-1.00	-1.00	0.00	-1.00
1	2	6.00	43.00	35.00	8.00	2	3	3	1.00	1	3.00	2.00	2.00	4.00	3、10	2	2.00	3.00	2	4	2.00	2.00	3.00	1.00	3.00			5		4.00	1.00	10	1.00	3.00	3.00	3.00	3.00	1.00	1.00	1.00	1.00	-1.00	-1.00	-1.00	-1.00	-1.00	-1.00	1.00	-1.00
1	3	15.00	33.00	50.00	10.00	3	3	4	1.00	1、2、4		2.00	2.00	3.00	3、10	1、2	2.00	3.00	d	1、4	1.00	2.00	3.00	1.00	3.00			1		2.00	2.00	10	1.00	4.00	5.00	4.00	3.00	1.00	-1.00	-1.00	-1.00	-1.00	-1.00	-1.00	-1.00	-1.00	-1.00	1.00	-1.00
1	2	6.00	43.00	35.00	8.00	2	3	3	1.00	1	3.00	2.00	2.00	4.00	3、10	2	2.00	3.00	2	4	2.00	2.00	3.00	1.00	3.00			5		4.00	1.00	10	1.00	3.00	3.00	3.00	3.00	1.00	1.00	1.00	1.00	-1.00	-1.00	-1.00	-1.00	-1.00	-1.00	1.00	-1.00
2	2	15.00	45.00	43.00	10.00	3	4	3	1.00	1、6	8.00	1.00	2.00	4.00	3	1、2	2.00	2.00	2	4	2.00	2.00	2.00	1.00	2.00			5		4.00	1.00	10	1.00	4.00	5.00	4.00	3.00	1.00	0.00	0.00	1.00	1.00	-1.00	-1.00	-1.00	-1.00	-1.00	1.00	-1.00
2	2	2.00	21.00	25.00	10.00	4	3	3	1.00	1、3	8.00	5.00	4.00	1.00	3	1、3	2.00	3.00	2	4	2.00	2.00	3.00	1.00	4.00			8		2.00	3.00	10	1.00	2.00	2.00	1.00	1.00	2.00	1.00	1.00	0.00	1.00	-1.00	-1.00	1.00	1.00	1.00	0.00	1.00
2	1	15.00	42.00	34.00	9.00	3	3	3	1.00	1、3、4		1.00	2.00	1.00	3	1、2	2.00	2.00	2	4	2.00	1.00	2.00	1.00	2.00					3.00	8.00	10	1.00	4.00	5.00	4.00	2.00	1.00	1.00	1.00	1.00	1.00	1.00	-1.00	-1.00	-1.00	-1.00	1.00	-1.00
2	1	20.00	28.00	28.00	8.00	2	3	3	1.00	1	3.00	1.00	3.00	3.00	3	2	2.00	3.00	2	4	2.00	2.00	3.00	2.00	4.00			1		2.00	8.00	10	1.00	5.00	5.00	4.00	2.00	1.00	0.00	0.00	0.00	-1.00	1.00	0.00	0.00	-1.00	-1.00	0.00	-1.00
2	1	15.00	42.00	34.00	9.00	3	3	3	1.00	1、3、4		1.00	2.00	1.00	3	1、2	2.00	2.00	2	4	2.00	1.00	2.00	1.00	2.00					3.00	8.00	10	1.00	4.00	5.00	4.00	2.00	1.00	1.00	1.00	1.00	1.00	1.00	-1.00	-1.00	-1.00	-1.00	1.00	-1.00
1	1	6.00	37.00	30.00	7.00	2	2	3	1.00	3	1.00	2.00	1.00	3.00	3、10	2、3	3.00	3.00	2	4	1.00	2.00	2.00	1.00	3.00					4.00	2.00	10	1.00	3.00	3.00	2.00	2.00	2.00	-1.00	-1.00	1.00	0.00	-1.00	-1.00	-1.00	-1.00	-1.00	1.00	-1.00
2	2	16.00	35.00	39.00	9.00	3	3	3	1.00	1、3	8.00	1.00	3.00	4.00	3	1、2	2.00	2.00	2	4	2.00	2.00	3.00	1.00	3.00			5		1.00	2.00	10	1.00	5.00	4.00	3.00	3.00	1.00	-1.00	-1.00	1.00	0.00	1.00	-1.00	-1.00	-1.00	-1.00	1.00	-1.00
2	2	0.00	26.00	25.00	6.00	2	2	2	2.00		2.00	4.00	1.00	1.00	3	8	4.00	3.00	2	6	1.00	2.00	3.00	2.00	3.00			6		3.00	2.00	10	1.00	1.00	2.00	1.00	2.00	2.00	-1.00	-1.00	0.00	0.00	1.00	-1.00	1.00	-1.00	-1.00	0.00	-1.00
1	3	20.00	32.00	38.00	10.00	3	3	4	1.00	1	2.00	1.00	3.00	1.00	3	8	2.00	3.00	2	4	1.00	2.00	3.00	1.00	1.00					2.00	3.00	10	1.00	5.00	5.00	4.00	1.00	1.00	0.00	0.00	1.00	0.00	-1.00	-1.00	0.00	-1.00	-1.00	1.00	-1.00
1	3	6.00	32.00	33.00	9.00	3	3	3	1.00	1		2.00	1.00	3.00	3、10	1、8	2.00	3.00	2	4	1.00	2.00	2.00	1.00	2.00					2.00	1.00	10	1.00	3.00	3.00	4.00	1.00	1.00	-1.00	-1.00	1.00	-1.00	-1.00	-1.00	-1.00	-1.00	-1.00	1.00	-1.00
2	1	16.00	35.00	34.00	9.00	3	3	3	1.00	1、4		1.00	3.00	3.00	3、9	1、2、4	2.00	3.00	d	4、7	2.00	2.00	3.00	1.00	3.00					2.00	2.00	10	1.00	5.00	4.00	2.00	2.00	1.00	-1.00	-1.00	1.00	0.00	0.00	-1.00	-1.00	-1.00	-1.00	1.00	-1.00
2	2	2.00	21.00	25.00	10.00	4	3	3	1.00	1、3	8.00	5.00	4.00	1.00	3	1、3	2.00	3.00	2	4	2.00	2.00	3.00	1.00	4.00			8		2.00	3.00	10	1.00	2.00	2.00	1.00	1.00	2.00	1.00	1.00	0.00	1.00	-1.00	-1.00	1.00	1.00	1.00	0.00	1.00
2	3	6.00	41.00	22.00	8.00	2	3	3	1.00	1	8.00	2.00	1.00	1.00	3	2	2.00	2.00	2	4	2.00	2.00	2.00	1.00	3.00					5.00	8.00	10	1.00	3.00	3.00	4.00	1.00	1.00	1.00	1.00	1.00	0.00	-1.00	-1.00	-1.00	-1.00	-1.00	1.00	-1.00
1	2	40.00	45.00	33.00	9.00	3	3	3	1.00	1	8.00	1.00	3.00	1.00	3、4	2	5.00	3.00	2	4	1.00	2.00	3.00	1.00	2.00					1.00	2.00	4	2.00	5.00	5.00	4.00	2.00	1.00	1.00	1.00	1.00	0.00	-1.00	-1.00	-1.00	-1.00	-1.00	1.00	-1.00
1	1	6.00	37.00	30.00	7.00	2	2	3	1.00	3	1.00	2.00	1.00	3.00	3、10	2、3	3.00	3.00	2	4	1.00	2.00	2.00	1.00	3.00					4.00	2.00	10	1.00	3.00	3.00	2.00	2.00	2.00	-1.00	-1.00	1.00	0.00	-1.00	-1.00	-1.00	-1.00	-1.00	1.00	-1.00
1	3	20.00	46.00	32.00	9.00	3	3	3	1.00	1、3		1.00	3.00	1.00	3	2、8	2.00	4.00	2	4	2.00	2.00	3.00	1.00	2.00			3		3.00	8.00	10	1.00	5.00	5.00	4.00	2.00	1.00	1.00	1.00	1.00	-1.00	-1.00	-1.00	-1.00	-1.00	-1.00	1.00	-1.00
2	1	16.00	43.00	29.00	9.00	3	3	3	1.00	1、2、3		1.00	33.00	3.00	3	1、2	2.00	3.00	d	1、4、7	2.00	1.00	2.00	1.00	3.00					3.00	1.00	10	1.00	5.00	4.00	2.00	2.00	1.00	1.00	0.00	1.00	0.00	-1.00	-1.00	0.00	-1.00	-1.00	1.00	-1.00
2	1	12.00	47.00	35.00	8.00	2	3	3	1.00	1、3	3.00	1.00	2.00	4.00	3	2、4	3.00	2.00	2	4	2.00	2.00	3.00	1.00	2.00					2.00	3.00	10	1.00	4.00	4.00	4.00	3.00	1.00	1.00	1.00	1.00	0.00	-1.00	-1.00	-1.00	-1.00	-1.00	1.00	-1.00
2	2	0.00	26.00	25.00	6.00	2	2	2	2.00		2.00	4.00	1.00	1.00	3	8	4.00	3.00	2	6	1.00	2.00	3.00	2.00	3.00			6		3.00	2.00	10	1.00	1.00	2.00	1.00	2.00	2.00	-1.00	-1.00	0.00	0.00	1.00	-1.00	1.00	-1.00	-1.00	0.00	-1.00
1	3	6.00	33.00	28.00	9.00	3	3	3	1.00	1、4	1.00	2.00	1.00	3.00	3、10	1、2	3.00	3.00	2	4	2.00	1.00	2.00	2.00	2.00					2.00	3.00	10	1.00	3.00	3.00	4.00	1.00	1.00	-1.00	-1.00	-1.00	-1.00	-1.00	-1.00	-1.00	-1.00	-1.00	1.00	-1.00
2	1	16.00	44.00	36.00	9.00	3	3	3	1.00	1、4	8.00	1.00	3.00	1.00	1、3	1、2	2.00	2.00	d	1、4	2.00	1.00	2.00	1.00	3.00					2.00	1.00	10	1.00	5.00	4.00	3.00	2.00	1.00	1.00	1.00	1.00	-1.00	-1.00	-1.00	-1.00	-1.00	-1.00	1.00	-1.00
2	2	15.00	42.00	34.00	9.00	3	3	3	1.00	1、3、4		1.00	2.00	1.00	3	2	2.00	3.00	2	4	2.00	1.00	2.00	1.00	2.00					3.00	8.00	10	1.00	4.00	5.00	4.00	2.00	1.00	1.00	1.00	1.00	1.00	1.00	-1.00	-1.00	-1.00	-1.00	1.00	-1.00
2	1	12.00	46.00	29.00	7.00	2	2	3	2.00	1、3	8.00	1.00	2.00	4.00	3	2、4	2.00	2.00	2	4	2.00	2.00	2.00	1.00	3.00					1.00	1.00	10	1.00	4.00	4.00	3.00	3.00	1.00	1.00	1.00	1.00	0.00	-1.00	-1.00	-1.00	-1.00	-1.00	1.00	-1.00
1	2	4.00	31.00	30.00	7.00	2	2	3	2.00	3	1.00	4.00	1.00	4.00	3	2	4.00	3.00	2	6	1.00	2.00	3.00	1.00	3.00			1		2.00	2.00	10	1.00	3.00	2.00	2.00	3.00	2.00	-1.00	-1.00	1.00	-1.00	-1.00	-1.00	-1.00	-1.00	-1.00	1.00	-1.00
1	3	0.00	11.00	32.00	8.00	2	3	3	2.00	1	8.00	5.00	4.00	1.00	12	3	3.00	2.00	2	6	1.00	2.00	3.00	1.00	4.00			3		2.00	2.00	10	1.00	1.00	5.00	3.00	3.00	2.00	-1.00	-1.00	0.00	-1.00	1.00	1.00	1.00	1.00	0.00	-1.00	1.00
1	3	0.00	42.00	39.00	9.00	3	3	3	1.00	4	3.00	1.00	1.00	1.00	1	6	2.00	2.00	2	4	2.00	2.00	2.00	1.00	3.00			1		3.00	3.00	10	1.00	1.00	5.00	4.00	1.00	1.00	1.00	1.00	1.00	-1.00	-1.00	-1.00	-1.00	-1.00	-1.00	1.00	-1.00
2	3	2.00	27.00	28.00	6.00	2	1	3	2.00	1	1.00	5.00								6	1.00	2.00	3.00	1.00	2.00			2		2.00	3.00	10	1.00	2.00	2.00	1.00	1.00	2.00	-1.00	-1.00	0.00	-1.00	1.00	-1.00	1.00	-1.00	-1.00	1.00	-1.00
1	3	15.00	33.00	50.00	10.00	3	3	4	1.00	1、2、4		2.00	2.00	3.00	3、10	1、2	2.00	3.00	d	1、4	1.00	2.00	3.00	1.00	3.00			1		2.00	2.00	10	1.00	4.00	5.00	4.00	3.00	1.00	-1.00	-1.00	-1.00	-1.00	-1.00	-1.00	-1.00	-1.00	-1.00	1.00	-1.00
1	2	15.00	39.00	35.00	9.00	3	3	3	1.00	3	6.00	1.00	2.00	1.00	3、10	2、8	2.00	4.00	2	4	2.00	2.00	3.00	1.00	3.00			3		2.00	3.00	10	1.00	4.00	5.00	4.00	1.00	1.00	1.00	1.00	1.00	0.00	1.00	-1.00	-1.00	-1.00	-1.00	1.00	-1.00
2	1	10.00	48.00	33.00	9.00	3	3	3	1.00	1	3.00	1.00	4.00	1.00	12	6	2.00	4.00	2	4	2.00	2.00	3.00	1.00	1.00					1.00	8.00	10	1.00	3.00	5.00	4.00	1.00	1.00	1.00	1.00	1.00	1.00	-1.00	-1.00	-1.00	-1.00	-1.00	1.00	-1.00
1	3	10.00	30.00	28.00	9.00	3	3	3	1.00	1	8.00	1.00	1.00	1.00	3	2	2.00	3.00	2	4	1.00	2.00	2.00	1.00	3.00			1		2.00	8.00	10	1.00	3.00	5.00	4.00	1.00	1.00	0.00	0.00	1.00	-1.00	1.00	-1.00	-1.00	-1.00	-1.00	1.00	-1.00
1	2	16.00	48.00	34.00	7.00	1	2	4	1.00	1	3.00	1.00	3.00	4.00	3	4	4.00	2.00	2	4	2.00	2.00	2.00	1.00	1.00					2.00	2.00	10	1.00	5.00	4.00	3.00	2.00	1.00	1.00	1.00	1.00	1.00	-1.00	-1.00	-1.00	-1.00	-1.00	1.00	-1.00
1	3	0.00	21.00	24.00	4.00	1	1	2	2.00		8.00	4.00	1.00	3.00	3	2	3.00	3.00	2	6	1.00	2.00	3.00	1.00	2.00			5		8.00	8.00	10	1.00	1.00	2.00	1.00	3.00	2.00	-1.00	-1.00	-1.00	-1.00	0.00	-1.00	-1.00	1.00	-1.00	1.00	1.00
2	3	20.00	45.00	23.00	9.00	3	3	3	1.00	1	8.00	1.00	3.00	1.00	3	8	3.00	4.00	2	4	1.00	2.00	4.00	1.00	2.00					2.00	8.00	10	1.00	5.00	5.00	4.00	1.00	1.00	1.00	1.00	1.00	0.00	-1.00	-1.00	-1.00	-1.00	-1.00	1.00	-1.00
1	3	6.00	32.00	33.00	9.00	3	3	3	1.00	1		2.00	1.00	3.00	3、10	1、8	2.00	3.00	2	4	1.00	2.00	2.00	1.00	2.00					2.00	1.00	10	1.00	3.00	3.00	4.00	1.00	1.00	-1.00	-1.00	1.00	-1.00	-1.00	-1.00	-1.00	-1.00	-1.00	1.00	-1.00
2	1	20.00	28.00	28.00	8.00	2	3	3	1.00	1	3.00	1.00	3.00	3.00	3	2	2.00	3.00	2	4	2.00	2.00	3.00	2.00	4.00			1		2.00	8.00	10	1.00	5.00	5.00	4.00	2.00	1.00	0.00	0.00	0.00	-1.00	1.00	0.00	0.00	-1.00	-1.00	0.00	-1.00
1	2	6.00	43.00	35.00	8.00	2	3	3	1.00	1	3.00	2.00	2.00	4.00	3、10	2	2.00	3.00	2	4	2.00	2.00	3.00	1.00	3.00			5		4.00	1.00	10	1.00	3.00	3.00	3.00	3.00	1.00	1.00	1.00	1.00	-1.00	-1.00	-1.00	-1.00	-1.00	-1.00	1.00	-1.00
2	1	16.00	44.00	36.00	9.00	3	3	3	1.00	1、4	8.00	1.00	3.00	1.00	1、3	1、2	2.00	2.00	d	1、4	2.00	1.00	2.00	1.00	3.00					2.00	1.00	10	1.00	5.00	4.00	3.00	2.00	1.00	1.00	1.00	1.00	-1.00	-1.00	-1.00	-1.00	-1.00	-1.00	1.00	-1.00
1	2	6.00	43.00	35.00	8.00	2	3	3	1.00	1	3.00	2.00	2.00	4.00	3、10	2	2.00	3.00	2	4	2.00	2.00	3.00	1.00	3.00			5		4.00	1.00	10	1.00	3.00	3.00	3.00	3.00	1.00	1.00	1.00	1.00	-1.00	-1.00	-1.00	-1.00	-1.00	-1.00	1.00	-1.00
2	2	0.00	26.00	25.00	6.00	2	2	2	2.00		2.00	4.00	1.00	1.00	3	8	4.00	3.00	2	6	1.00	2.00	3.00	2.00	3.00			6		3.00	2.00	10	1.00	1.00	2.00	1.00	2.00	2.00	-1.00	-1.00	0.00	0.00	1.00	-1.00	1.00	-1.00	-1.00	0.00	-1.00
2	2	15.00	45.00	43.00	10.00	3	4	3	1.00	1、6	8.00	1.00	2.00	4.00	3	1、2	2.00	2.00	2	4	2.00	2.00	2.00	1.00	2.00			5		4.00	1.00	10	1.00	4.00	5.00	4.00	3.00	1.00	0.00	0.00	1.00	1.00	-1.00	-1.00	-1.00	-1.00	-1.00	1.00	-1.00
1	3	20.00	46.00	32.00	9.00	3	3	3	1.00	1、3		1.00	3.00	1.00	3	2、8	2.00	4.00	2	4	2.00	2.00	3.00	1.00	2.00			3		3.00	8.00	10	1.00	5.00	5.00	4.00	2.00	1.00	1.00	1.00	1.00	-1.00	-1.00	-1.00	-1.00	-1.00	-1.00	1.00	-1.00
2	1	20.00	28.00	28.00	8.00	2	3	3	1.00	1	3.00	1.00	3.00	3.00	3	2	2.00	3.00	2	4	2.00	2.00	3.00	2.00	4.00			1		2.00	8.00	10	1.00	5.00	5.00	4.00	2.00	1.00	0.00	0.00	0.00	-1.00	1.00	0.00	0.00	-1.00	-1.00	0.00	-1.00
2	1	16.00	35.00	34.00	9.00	3	3	3	1.00	1、4		1.00	3.00	3.00	3、9	1、2、4	2.00	3.00	d	4、7	2.00	2.00	3.00	1.00	3.00					2.00	2.00	10	1.00	5.00	4.00	2.00	2.00	1.00	-1.00	-1.00	1.00	0.00	0.00	-1.00	-1.00	-1.00	-1.00	1.00	-1.00
2	2	0.00	26.00	25.00	6.00	2	2	2	2.00		2.00	4.00	1.00	1.00	3	8	4.00	3.00	2	6	1.00	2.00	3.00	2.00	3.00			6		3.00	2.00	10	1.00	1.00	2.00	1.00	2.00	2.00	-1.00	-1.00	0.00	0.00	1.00	-1.00	1.00	-1.00	-1.00	0.00	-1.00
1	3	0.00	41.00	24.00		1	1		2.00		1.00	5.00					6.00	4.00	2	6		2.00	3.00	1.00	2.00							10	0.00					2.00	1.00	1.00	1.00	0.00	-1.00	-1.00	-1.00	-1.00	-1.00	1.00	-1.00
1	1	3.00	25.00	34.00	9.00	3	3	3	1.00	1、4	2.00	2.00	1.00	3.00	3、10	2、3	4.00	4.00	2	4	1.00	2.00	3.00	1.00	2.00					2.00	8.00	10	1.00	2.00	3.00	2.00	2.00	2.00	-1.00	-1.00	-1.00	-1.00	1.00	-1.00	-1.00	-1.00	-1.00	0.00	-1.00
2	1	16.00	42.00	38.00	9.00	3	3	3	1.00	1、2、3		1.00	3.00	1.00	3、9	1、2	2.00	2.00	d	1、4	2.00	2.00	2.00	1.00	2.00					2.00	1.00	10	1.00	5.00	4.00	2.00	2.00	1.00	1.00	1.00	1.00	0.00	-1.00	-1.00	-1.00	-1.00	-1.00	1.00	-1.00
2	2	0.00	26.00	25.00	6.00	2	2	2	2.00		2.00	4.00	1.00	1.00	3	8	4.00	3.00	2	6	1.00	2.00	3.00	2.00	3.00			6		3.00	2.00	10	1.00	1.00	2.00	1.00	2.00	2.00	-1.00	-1.00	0.00	0.00	1.00	-1.00	1.00	-1.00	-1.00	0.00	-1.00
1	3	6.00	32.00	33.00	9.00	3	3	3	1.00	1		2.00	1.00	3.00	3、10	1、8	2.00	3.00	2	4	1.00	2.00	2.00	1.00	2.00					2.00	1.00	10	1.00	3.00	3.00	4.00	1.00	1.00	-1.00	-1.00	1.00	-1.00	-1.00	-1.00	-1.00	-1.00	-1.00	1.00	-1.00
1	3	6.00	32.00	33.00	9.00	3	3	3	1.00	1		2.00	1.00	3.00	3、10	1、8	2.00	3.00	2	4	1.00	2.00	2.00	1.00	2.00					2.00	1.00	10	1.00	3.00	3.00	4.00	1.00	1.00	-1.00	-1.00	1.00	-1.00	-1.00	-1.00	-1.00	-1.00	-1.00	1.00	-1.00
2	1	16.00	44.00	36.00	9.00	3	3	3	1.00	1、4	8.00	1.00	3.00	1.00	1、3	1、2	2.00	2.00	d	1、4	2.00	1.00	2.00	1.00	3.00					2.00	1.00	10	1.00	5.00	4.00	3.00	2.00	1.00	1.00	1.00	1.00	-1.00	-1.00	-1.00	-1.00	-1.00	-1.00	1.00	-1.00
2	3	6.00	41.00	22.00	8.00	2	3	3	1.00	1	8.00	2.00	1.00	1.00	3	2	2.00	2.00	2	4	2.00	2.00	2.00	1.00	3.00					5.00	8.00	10	1.00	3.00	3.00	4.00	1.00	1.00	1.00	1.00	1.00	0.00	-1.00	-1.00	-1.00	-1.00	-1.00	1.00	-1.00
1	1	6.00	37.00	30.00	7.00	2	2	3	1.00	3	1.00	2.00	1.00	3.00	3、10	2、3	3.00	3.00	2	4	1.00	2.00	2.00	1.00	3.00					4.00	2.00	10	1.00	3.00	3.00	2.00	2.00	2.00	-1.00	-1.00	1.00	0.00	-1.00	-1.00	-1.00	-1.00	-1.00	1.00	-1.00
2	2	16.00	35.00	39.00	9.00	3	3	3	1.00	1、3	8.00	1.00	3.00	4.00	3	1、2	2.00	2.00	2	4	2.00	2.00	3.00	1.00	3.00			5		1.00	2.00	10	1.00	5.00	4.00	3.00	3.00	1.00	-1.00	-1.00	1.00	0.00	1.00	-1.00	-1.00	-1.00	-1.00	1.00	-1.00
2	2	0.00	26.00	25.00	6.00	2	2	2	2.00		2.00	4.00	1.00	1.00	3	8	4.00	3.00	2	6	1.00	2.00	3.00	2.00	3.00			6		3.00	2.00	10	1.00	1.00	2.00	1.00	2.00	2.00	-1.00	-1.00	0.00	0.00	1.00	-1.00	1.00	-1.00	-1.00	0.00	-1.00
2	3	2.00	27.00	28.00	6.00	2	1	3	2.00	1	1.00	5.00								6	1.00	2.00	3.00	1.00	2.00			2		2.00	3.00	10	1.00	2.00	2.00	1.00	1.00	2.00	-1.00	-1.00	0.00	-1.00	1.00	-1.00	1.00	-1.00	-1.00	1.00	-1.00
1	3	0.00	42.00	39.00	9.00	3	3	3	1.00	4	3.00	1.00	1.00	1.00	1	6	2.00	2.00	2	4	2.00	2.00	2.00	1.00	3.00			1		3.00	3.00	10	1.00	1.00	5.00	4.00	1.00	1.00	1.00	1.00	1.00	-1.00	-1.00	-1.00	-1.00	-1.00	-1.00	1.00	-1.00
1	3	6.00	32.00	33.00	9.00	3	3	3	1.00	1		2.00	1.00	3.00	3、10	1、8	2.00	3.00	2	4	1.00	2.00	2.00	1.00	2.00					2.00	1.00	10	1.00	3.00	3.00	4.00	1.00	1.00	-1.00	-1.00	1.00	-1.00	-1.00	-1.00	-1.00	-1.00	-1.00	1.00	-1.00
2	2	0.00	26.00	25.00	6.00	2	2	2	2.00		2.00	4.00	1.00	1.00	3	8	4.00	3.00	2	6	1.00	2.00	3.00	2.00	3.00			6		3.00	2.00	10	1.00	1.00	2.00	1.00	2.00	2.00	-1.00	-1.00	0.00	0.00	1.00	-1.00	1.00	-1.00	-1.00	0.00	-1.00
2	1	16.00	44.00	36.00	9.00	3	3	3	1.00	1、4	8.00	1.00	3.00	1.00	1、3	1、2	2.00	2.00	d	1、4	2.00	1.00	2.00	1.00	3.00					2.00	1.00	10	1.00	5.00	4.00	3.00	2.00	1.00	1.00	1.00	1.00	-1.00	-1.00	-1.00	-1.00	-1.00	-1.00	1.00	-1.00
2	1	16.00	35.00	34.00	9.00	3	3	3	1.00	1、4		1.00	3.00	3.00	3、9	1、2、4	2.00	3.00	d	4、7	2.00	2.00	3.00	1.00	3.00					2.00	2.00	10	1.00	5.00	4.00	2.00	2.00	1.00	-1.00	-1.00	1.00	0.00	0.00	-1.00	-1.00	-1.00	-1.00	1.00	-1.00
1	3	20.00	32.00	38.00	10.00	3	3	4	1.00	1	2.00	1.00	3.00	1.00	3	8	2.00	3.00	2	4	1.00	2.00	3.00	1.00	1.00					2.00	3.00	10	1.00	5.00	5.00	4.00	1.00	1.00	0.00	0.00	1.00	0.00	-1.00	-1.00	0.00	-1.00	-1.00	1.00	-1.00
2	3	2.00	27.00	28.00	6.00	2	1	3	2.00	1	1.00	5.00								6	1.00	2.00	3.00	1.00	2.00			2		2.00	3.00	10	1.00	2.00	2.00	1.00	1.00	2.00	-1.00	-1.00	0.00	-1.00	1.00	-1.00	1.00	-1.00	-1.00	1.00	-1.00
1	1	6.00	37.00	30.00	7.00	2	2	3	1.00	3	1.00	2.00	1.00	3.00	3、10	2、3	3.00	3.00	2	4	1.00	2.00	2.00	1.00	3.00					4.00	2.00	10	1.00	3.00	3.00	2.00	2.00	2.00	-1.00	-1.00	1.00	0.00	-1.00	-1.00	-1.00	-1.00	-1.00	1.00	-1.00
2	3	2.00	44.00	34.00	5.00	1	1	3	2.00		1.00	5.00	4.00	1.00	12		2.00	3.00	2	6	1.00	2.00	3.00	1.00	4.00			3		1.00	8.00	10	1.00	2.00	2.00	2.00	1.00	2.00	1.00	1.00	1.00	1.00	-1.00	-1.00	-1.00	-1.00	-1.00	1.00	-1.00
1	3	6.00	32.00	33.00	9.00	3	3	3	1.00	1		2.00	1.00	3.00	3、10	1、8	2.00	3.00	2	4	1.00	2.00	2.00	1.00	2.00					2.00	1.00	10	1.00	3.00	3.00	4.00	1.00	1.00	-1.00	-1.00	1.00	-1.00	-1.00	-1.00	-1.00	-1.00	-1.00	1.00	-1.00
2	1	20.00	28.00	28.00	8.00	2	3	3	1.00	1	3.00	1.00	3.00	3.00	3	2	2.00	3.00	2	4	2.00	2.00	3.00	2.00	4.00			1		2.00	8.00	10	1.00	5.00	5.00	4.00	2.00	1.00	0.00	0.00	0.00	-1.00	1.00	0.00	0.00	-1.00	-1.00	0.00	-1.00
2	1	16.00	42.00	38.00	9.00	3	3	3	1.00	1、2、3		1.00	3.00	1.00	3、9	1、2	2.00	2.00	d	1、4	2.00	2.00	2.00	1.00	2.00					2.00	1.00	10	1.00	5.00	4.00	2.00	2.00	1.00	1.00	1.00	1.00	0.00	-1.00	-1.00	-1.00	-1.00	-1.00	1.00	-1.00
1	3	0.00	11.00	32.00	8.00	2	3	3	2.00	1	8.00	5.00	4.00	1.00	12	3	3.00	2.00	2	6	1.00	2.00	3.00	1.00	4.00			3		2.00	2.00	10	1.00	1.00	5.00	3.00	3.00	2.00	-1.00	-1.00	0.00	-1.00	1.00	1.00	1.00	1.00	0.00	-1.00	1.00
1	3	20.00	46.00	32.00	9.00	3	3	3	1.00	1、3		1.00	3.00	1.00	3	2、8	2.00	4.00	2	4	2.00	2.00	3.00	1.00	2.00			3		3.00	8.00	10	1.00	5.00	5.00	4.00	2.00	1.00	1.00	1.00	1.00	-1.00	-1.00	-1.00	-1.00	-1.00	-1.00	1.00	-1.00
1	2	15.00	39.00	35.00	9.00	3	3	3	1.00	3	6.00	1.00	2.00	1.00	3、10	2、8	2.00	4.00	2	4	2.00	2.00	3.00	1.00	3.00			3		2.00	3.00	10	1.00	4.00	5.00	4.00	1.00	1.00	1.00	1.00	1.00	0.00	1.00	-1.00	-1.00	-1.00	-1.00	1.00	-1.00
2	2	2.00	21.00	25.00	10.00	4	3	3	1.00	1、3	8.00	5.00	4.00	1.00	3	1、3	2.00	3.00	2	4	2.00	2.00	3.00	1.00	4.00			8		2.00	3.00	10	1.00	2.00	2.00	1.00	1.00	2.00	1.00	1.00	0.00	1.00	-1.00	-1.00	1.00	1.00	1.00	0.00	1.00
2	2	15.00	45.00	43.00	10.00	3	4	3	1.00	1、6	8.00	1.00	2.00	4.00	3	1、2	2.00	2.00	2	4	2.00	2.00	2.00	1.00	2.00			5		4.00	1.00	10	1.00	4.00	5.00	4.00	3.00	1.00	0.00	0.00	1.00	1.00	-1.00	-1.00	-1.00	-1.00	-1.00	1.00	-1.00
1	1	6.00	37.00	30.00	7.00	2	2	3	1.00	3	1.00	2.00	1.00	3.00	3、10	2、3	3.00	3.00	2	4	1.00	2.00	2.00	1.00	3.00					4.00	2.00	10	1.00	3.00	3.00	2.00	2.00	2.00	-1.00	-1.00	1.00	0.00	-1.00	-1.00	-1.00	-1.00	-1.00	1.00	-1.00
1	1	6.00	37.00	30.00	7.00	2	2	3	1.00	3	1.00	2.00	1.00	3.00	3、10	2、3	3.00	3.00	2	4	1.00	2.00	2.00	1.00	3.00					4.00	2.00	10	1.00	3.00	3.00	2.00	2.00	2.00	-1.00	-1.00	1.00	0.00	-1.00	-1.00	-1.00	-1.00	-1.00	1.00	-1.00
2	1	20.00	28.00	28.00	8.00	2	3	3	1.00	1	3.00	1.00	3.00	3.00	3	2	2.00	3.00	2	4	2.00	2.00	3.00	2.00	4.00			1		2.00	8.00	10	1.00	5.00	5.00	4.00	2.00	1.00	0.00	0.00	0.00	-1.00	1.00	0.00	0.00	-1.00	-1.00	0.00	-1.00
2	2	0.00	26.00	25.00	6.00	2	2	2	2.00		2.00	4.00	1.00	1.00	3	8	4.00	3.00	2	6	1.00	2.00	3.00	2.00	3.00			6		3.00	2.00	10	1.00	1.00	2.00	1.00	2.00	2.00	-1.00	-1.00	0.00	0.00	1.00	-1.00	1.00	-1.00	-1.00	0.00	-1.00
1	1	6.00	37.00	30.00	7.00	2	2	3	1.00	3	1.00	2.00	1.00	3.00	3、10	2、3	3.00	3.00	2	4	1.00	2.00	2.00	1.00	3.00					4.00	2.00	10	1.00	3.00	3.00	2.00	2.00	2.00	-1.00	-1.00	1.00	0.00	-1.00	-1.00	-1.00	-1.00	-1.00	1.00	-1.00
2	2	0.00	26.00	25.00	6.00	2	2	2	2.00		2.00	4.00	1.00	1.00	3	8	4.00	3.00	2	6	1.00	2.00	3.00	2.00	3.00			6		3.00	2.00	10	1.00	1.00	2.00	1.00	2.00	2.00	-1.00	-1.00	0.00	0.00	1.00	-1.00	1.00	-1.00	-1.00	0.00	-1.00
1	2	6.00	43.00	35.00	8.00	2	3	3	1.00	1	3.00	2.00	2.00	4.00	3、10	2	2.00	3.00	2	4	2.00	2.00	3.00	1.00	3.00			5		4.00	1.00	10	1.00	3.00	3.00	3.00	3.00	1.00	1.00	1.00	1.00	-1.00	-1.00	-1.00	-1.00	-1.00	-1.00	1.00	-1.00
2	3	6.00	41.00	22.00	8.00	2	3	3	1.00	1	8.00	2.00	1.00	1.00	3	2	2.00	2.00	2	4	2.00	2.00	2.00	1.00	3.00					5.00	8.00	10	1.00	3.00	3.00	4.00	1.00	1.00	1.00	1.00	1.00	0.00	-1.00	-1.00	-1.00	-1.00	-1.00	1.00	-1.00
2	2	0.00	26.00	25.00	6.00	2	2	2	2.00		2.00	4.00	1.00	1.00	3	8	4.00	3.00	2	6	1.00	2.00	3.00	2.00	3.00			6		3.00	2.00	10	1.00	1.00	2.00	1.00	2.00	2.00	-1.00	-1.00	0.00	0.00	1.00	-1.00	1.00	-1.00	-1.00	0.00	-1.00
1	3	6.00	32.00	33.00	9.00	3	3	3	1.00	1		2.00	1.00	3.00	3、10	1、8	2.00	3.00	2	4	1.00	2.00	2.00	1.00	2.00					2.00	1.00	10	1.00	3.00	3.00	4.00	1.00	1.00	-1.00	-1.00	1.00	-1.00	-1.00	-1.00	-1.00	-1.00	-1.00	1.00	-1.00
1	3	6.00	32.00	33.00	9.00	3	3	3	1.00	1		2.00	1.00	3.00	3、10	1、8	2.00	3.00	2	4	1.00	2.00	2.00	1.00	2.00					2.00	1.00	10	1.00	3.00	3.00	4.00	1.00	1.00	-1.00	-1.00	1.00	-1.00	-1.00	-1.00	-1.00	-1.00	-1.00	1.00	-1.00
2	1	16.00	35.00	34.00	9.00	3	3	3	1.00	1、4		1.00	3.00	3.00	3、9	1、2、4	2.00	3.00	d	4、7	2.00	2.00	3.00	1.00	3.00					2.00	2.00	10	1.00	5.00	4.00	2.00	2.00	1.00	-1.00	-1.00	1.00	0.00	0.00	-1.00	-1.00	-1.00	-1.00	1.00	-1.00
1	3	6.00	32.00	33.00	9.00	3	3	3	1.00	1		2.00	1.00	3.00	3、10	1、8	2.00	3.00	2	4	1.00	2.00	2.00	1.00	2.00					2.00	1.00	10	1.00	3.00	3.00	4.00	1.00	1.00	-1.00	-1.00	1.00	-1.00	-1.00	-1.00	-1.00	-1.00	-1.00	1.00	-1.00
2	3	20.00	45.00	23.00	9.00	3	3	3	1.00	1	8.00	1.00	3.00	1.00	3	8	3.00	4.00	2	4	1.00	2.00	4.00	1.00	2.00					2.00	8.00	10	1.00	5.00	5.00	4.00	1.00	1.00	1.00	1.00	1.00	0.00	-1.00	-1.00	-1.00	-1.00	-1.00	1.00	-1.00
2	1	16.00	35.00	34.00	9.00	3	3	3	1.00	1、4		1.00	3.00	3.00	3、9	1、2、4	2.00	3.00	d	4、7	2.00	2.00	3.00	1.00	3.00					2.00	2.00	10	1.00	5.00	4.00	2.00	2.00	1.00	-1.00	-1.00	1.00	0.00	0.00	-1.00	-1.00	-1.00	-1.00	1.00	-1.00
1	2	6.00	43.00	35.00	8.00	2	3	3	1.00	1	3.00	2.00	2.00	4.00	3、10	2	2.00	3.00	2	4	2.00	2.00	3.00	1.00	3.00			5		4.00	1.00	10	1.00	3.00	3.00	3.00	3.00	1.00	1.00	1.00	1.00	-1.00	-1.00	-1.00	-1.00	-1.00	-1.00	1.00	-1.00
1	3	0.00	11.00	32.00	8.00	2	3	3	2.00	1	8.00	5.00	4.00	1.00	12	3	3.00	2.00	2	6	1.00	2.00	3.00	1.00	4.00			3		2.00	2.00	10	1.00	1.00	5.00	3.00	3.00	2.00	-1.00	-1.00	0.00	-1.00	1.00	1.00	1.00	1.00	0.00	-1.00	1.00
2	1	16.00	35.00	34.00	9.00	3	3	3	1.00	1、4		1.00	3.00	3.00	3、9	1、2、4	2.00	3.00	d	4、7	2.00	2.00	3.00	1.00	3.00					2.00	2.00	10	1.00	5.00	4.00	2.00	2.00	1.00	-1.00	-1.00	1.00	0.00	0.00	-1.00	-1.00	-1.00	-1.00	1.00	-1.00
2	2	0.00	26.00	25.00	6.00	2	2	2	2.00		2.00	4.00	1.00	1.00	3	8	4.00	3.00	2	6	1.00	2.00	3.00	2.00	3.00			6		3.00	2.00	10	1.00	1.00	2.00	1.00	2.00	2.00	-1.00	-1.00	0.00	0.00	1.00	-1.00	1.00	-1.00	-1.00	0.00	-1.00
2	1	12.00	46.00	29.00	7.00	2	2	3	2.00	1、3	8.00	1.00	2.00	4.00	3	2、4	2.00	2.00	2	4	2.00	2.00	2.00	1.00	3.00					1.00	1.00	10	1.00	4.00	4.00	3.00	3.00	1.00	1.00	1.00	1.00	0.00	-1.00	-1.00	-1.00	-1.00	-1.00	1.00	-1.00
2	1	15.00	42.00	34.00	9.00	3	3	3	1.00	1、3、4		1.00	2.00	1.00	3	1、2	2.00	2.00	2	4	2.00	1.00	2.00	1.00	2.00					3.00	8.00	10	1.00	4.00	5.00	4.00	2.00	1.00	1.00	1.00	1.00	1.00	1.00	-1.00	-1.00	-1.00	-1.00	1.00	-1.00
1	3	20.00	46.00	32.00	9.00	3	3	3	1.00	1、3		1.00	3.00	1.00	3	2、8	2.00	4.00	2	4	2.00	2.00	3.00	1.00	2.00			3		3.00	8.00	10	1.00	5.00	5.00	4.00	2.00	1.00	1.00	1.00	1.00	-1.00	-1.00	-1.00	-1.00	-1.00	-1.00	1.00	-1.00
1	3	6.00	32.00	33.00	9.00	3	3	3	1.00	1		2.00	1.00	3.00	3、10	1、8	2.00	3.00	2	4	1.00	2.00	2.00	1.00	2.00					2.00	1.00	10	1.00	3.00	3.00	4.00	1.00	1.00	-1.00	-1.00	1.00	-1.00	-1.00	-1.00	-1.00	-1.00	-1.00	1.00	-1.00
1	3	0.00	11.00	32.00	8.00	2	3	3	2.00	1	8.00	5.00	4.00	1.00	12	3	3.00	2.00	2	6	1.00	2.00	3.00	1.00	4.00			3		2.00	2.00	10	1.00	1.00	5.00	3.00	3.00	2.00	-1.00	-1.00	0.00	-1.00	1.00	1.00	1.00	1.00	0.00	-1.00	1.00
2	1	15.00	42.00	34.00	9.00	3	3	3	1.00	1、3、4		1.00	2.00	1.00	3	1、2	2.00	2.00	2	4	2.00	1.00	2.00	1.00	2.00					3.00	8.00	10	1.00	4.00	5.00	4.00	2.00	1.00	1.00	1.00	1.00	1.00	1.00	-1.00	-1.00	-1.00	-1.00	1.00	-1.00
1	3	20.00	46.00	32.00	9.00	3	3	3	1.00	1、3		1.00	3.00	1.00	3	2、8	2.00	4.00	2	4	2.00	2.00	3.00	1.00	2.00			3		3.00	8.00	10	1.00	5.00	5.00	4.00	2.00	1.00	1.00	1.00	1.00	-1.00	-1.00	-1.00	-1.00	-1.00	-1.00	1.00	-1.00
1	1	6.00	37.00	30.00	7.00	2	2	3	1.00	3	1.00	2.00	1.00	3.00	3、10	2、3	3.00	3.00	2	4	1.00	2.00	2.00	1.00	3.00					4.00	2.00	10	1.00	3.00	3.00	2.00	2.00	2.00	-1.00	-1.00	1.00	0.00	-1.00	-1.00	-1.00	-1.00	-1.00	1.00	-1.00
2	2	0.00	26.00	25.00	6.00	2	2	2	2.00		2.00	4.00	1.00	1.00	3	8	4.00	3.00	2	6	1.00	2.00	3.00	2.00	3.00			6		3.00	2.00	10	1.00	1.00	2.00	1.00	2.00	2.00	-1.00	-1.00	0.00	0.00	1.00	-1.00	1.00	-1.00	-1.00	0.00	-1.00
1	3	0.00	42.00	39.00	9.00	3	3	3	1.00	4	3.00	1.00	1.00	1.00	1	6	2.00	2.00	2	4	2.00	2.00	2.00	1.00	3.00			1		3.00	3.00	10	1.00	1.00	5.00	4.00	1.00	1.00	1.00	1.00	1.00	-1.00	-1.00	-1.00	-1.00	-1.00	-1.00	1.00	-1.00
1	3	20.00	32.00	38.00	10.00	3	3	4	1.00	1	2.00	1.00	3.00	1.00	3	8	2.00	3.00	2	4	1.00	2.00	3.00	1.00	1.00					2.00	3.00	10	1.00	5.00	5.00	4.00	1.00	1.00	0.00	0.00	1.00	0.00	-1.00	-1.00	0.00	-1.00	-1.00	1.00	-1.00
1	1	3.00	25.00	34.00	9.00	3	3	3	1.00	1、4	2.00	2.00	1.00	3.00	3、10	2、3	4.00	4.00	2	4	1.00	2.00	3.00	1.00	2.00					2.00	8.00	10	1.00	2.00	3.00	2.00	2.00	2.00	-1.00	-1.00	-1.00	-1.00	1.00	-1.00	-1.00	-1.00	-1.00	0.00	-1.00
2	2	15.00	45.00	43.00	10.00	3	4	3	1.00	1、6	8.00	1.00	2.00	4.00	3	1、2	2.00	2.00	2	4	2.00	2.00	2.00	1.00	2.00			5		4.00	1.00	10	1.00	4.00	5.00	4.00	3.00	1.00	0.00	0.00	1.00	1.00	-1.00	-1.00	-1.00	-1.00	-1.00	1.00	-1.00
1	3	6.00	32.00	33.00	9.00	3	3	3	1.00	1		2.00	1.00	3.00	3、10	1、8	2.00	3.00	2	4	1.00	2.00	2.00	1.00	2.00					2.00	1.00	10	1.00	3.00	3.00	4.00	1.00	1.00	-1.00	-1.00	1.00	-1.00	-1.00	-1.00	-1.00	-1.00	-1.00	1.00	-1.00
1	3	0.00	42.00	39.00	9.00	3	3	3	1.00	4	3.00	1.00	1.00	1.00	1	6	2.00	2.00	2	4	2.00	2.00	2.00	1.00	3.00			1		3.00	3.00	10	1.00	1.00	5.00	4.00	1.00	1.00	1.00	1.00	1.00	-1.00	-1.00	-1.00	-1.00	-1.00	-1.00	1.00	-1.00
2	1	12.00	47.00	35.00	8.00	2	3	3	1.00	1、3	3.00	1.00	2.00	4.00	3	2、4	3.00	2.00	2	4	2.00	2.00	3.00	1.00	2.00					2.00	3.00	10	1.00	4.00	4.00	4.00	3.00	1.00	1.00	1.00	1.00	0.00	-1.00	-1.00	-1.00	-1.00	-1.00	1.00	-1.00
2	1	16.00	44.00	36.00	9.00	3	3	3	1.00	1、4	8.00	1.00	3.00	1.00	1、3	1、2	2.00	2.00	d	1、4	2.00	1.00	2.00	1.00	3.00					2.00	1.00	10	1.00	5.00	4.00	3.00	2.00	1.00	1.00	1.00	1.00	-1.00	-1.00	-1.00	-1.00	-1.00	-1.00	1.00	-1.00
2	1	20.00	28.00	28.00	8.00	2	3	3	1.00	1	3.00	1.00	3.00	3.00	3	2	2.00	3.00	2	4	2.00	2.00	3.00	2.00	4.00			1		2.00	8.00	10	1.00	5.00	5.00	4.00	2.00	1.00	0.00	0.00	0.00	-1.00	1.00	0.00	0.00	-1.00	-1.00	0.00	-1.00
2	1	16.00	35.00	34.00	9.00	3	3	3	1.00	1、4		1.00	3.00	3.00	3、9	1、2、4	2.00	3.00	d	4、7	2.00	2.00	3.00	1.00	3.00					2.00	2.00	10	1.00	5.00	4.00	2.00	2.00	1.00	-1.00	-1.00	1.00	0.00	0.00	-1.00	-1.00	-1.00	-1.00	1.00	-1.00
1	3	15.00	33.00	50.00	10.00	3	3	4	1.00	1、2、4		2.00	2.00	3.00	3、10	1、2	2.00	3.00	d	1、4	1.00	2.00	3.00	1.00	3.00			1		2.00	2.00	10	1.00	4.00	5.00	4.00	3.00	1.00	-1.00	-1.00	-1.00	-1.00	-1.00	-1.00	-1.00	-1.00	-1.00	1.00	-1.00
1	2	6.00	43.00	35.00	8.00	2	3	3	1.00	1	3.00	2.00	2.00	4.00	3、10	2	2.00	3.00	2	4	2.00	2.00	3.00	1.00	3.00			5		4.00	1.00	10	1.00	3.00	3.00	3.00	3.00	1.00	1.00	1.00	1.00	-1.00	-1.00	-1.00	-1.00	-1.00	-1.00	1.00	-1.00
2	1	20.00	28.00	28.00	8.00	2	3	3	1.00	1	3.00	1.00	3.00	3.00	3	2	2.00	3.00	2	4	2.00	2.00	3.00	2.00	4.00			1		2.00	8.00	10	1.00	5.00	5.00	4.00	2.00	1.00	0.00	0.00	0.00	-1.00	1.00	0.00	0.00	-1.00	-1.00	0.00	-1.00
2	3	2.00	27.00	28.00	6.00	2	1	3	2.00	1	1.00	5.00								6	1.00	2.00	3.00	1.00	2.00			2		2.00	3.00	10	1.00	2.00	2.00	1.00	1.00	2.00	-1.00	-1.00	0.00	-1.00	1.00	-1.00	1.00	-1.00	-1.00	1.00	-1.00
2	1	15.00	42.00	34.00	9.00	3	3	3	1.00	1、3、4		1.00	2.00	1.00	3	1、2	2.00	2.00	2	4	2.00	1.00	2.00	1.00	2.00					3.00	8.00	10	1.00	4.00	5.00	4.00	2.00	1.00	1.00	1.00	1.00	1.00	1.00	-1.00	-1.00	-1.00	-1.00	1.00	-1.00
2	2	15.00	45.00	43.00	10.00	3	4	3	1.00	1、6	8.00	1.00	2.00	4.00	3	1、2	2.00	2.00	2	4	2.00	2.00	2.00	1.00	2.00			5		4.00	1.00	10	1.00	4.00	5.00	4.00	3.00	1.00	0.00	0.00	1.00	1.00	-1.00	-1.00	-1.00	-1.00	-1.00	1.00	-1.00
1	2	40.00	45.00	33.00	9.00	3	3	3	1.00	1	8.00	1.00	3.00	1.00	3、4	2	5.00	3.00	2	4	1.00	2.00	3.00	1.00	2.00					1.00	2.00	4	2.00	5.00	5.00	4.00	2.00	1.00	1.00	1.00	1.00	0.00	-1.00	-1.00	-1.00	-1.00	-1.00	1.00	-1.00
2	2	15.00	45.00	43.00	10.00	3	4	3	1.00	1、6	8.00	1.00	2.00	4.00	3	1、2	2.00	2.00	2	4	2.00	2.00	2.00	1.00	2.00			5		4.00	1.00	10	1.00	4.00	5.00	4.00	3.00	1.00	0.00	0.00	1.00	1.00	-1.00	-1.00	-1.00	-1.00	-1.00	1.00	-1.00
2	1	12.00	46.00	29.00	7.00	2	2	3	2.00	1、3	8.00	1.00	2.00	4.00	3	2、4	2.00	2.00	2	4	2.00	2.00	2.00	1.00	3.00					1.00	1.00	10	1.00	4.00	4.00	3.00	3.00	1.00	1.00	1.00	1.00	0.00	-1.00	-1.00	-1.00	-1.00	-1.00	1.00	-1.00
2	3	6.00	41.00	22.00	8.00	2	3	3	1.00	1	8.00	2.00	1.00	1.00	3	2	2.00	2.00	2	4	2.00	2.00	2.00	1.00	3.00					5.00	8.00	10	1.00	3.00	3.00	4.00	1.00	1.00	1.00	1.00	1.00	0.00	-1.00	-1.00	-1.00	-1.00	-1.00	1.00	-1.00
1	1	6.00	37.00	30.00	7.00	2	2	3	1.00	3	1.00	2.00	1.00	3.00	3、10	2、3	3.00	3.00	2	4	1.00	2.00	2.00	1.00	3.00					4.00	2.00	10	1.00	3.00	3.00	2.00	2.00	2.00	-1.00	-1.00	1.00	0.00	-1.00	-1.00	-1.00	-1.00	-1.00	1.00	-1.00
2	1	16.00	42.00	38.00	9.00	3	3	3	1.00	1、2、3		1.00	3.00	1.00	3、9	1、2	2.00	2.00	d	1、4	2.00	2.00	2.00	1.00	2.00					2.00	1.00	10	1.00	5.00	4.00	2.00	2.00	1.00	1.00	1.00	1.00	0.00	-1.00	-1.00	-1.00	-1.00	-1.00	1.00	-1.00
1	3	0.00	42.00	39.00	9.00	3	3	3	1.00	4	3.00	1.00	1.00	1.00	1	6	2.00	2.00	2	4	2.00	2.00	2.00	1.00	3.00			1		3.00	3.00	10	1.00	1.00	5.00	4.00	1.00	1.00	1.00	1.00	1.00	-1.00	-1.00	-1.00	-1.00	-1.00	-1.00	1.00	-1.00
1	3	15.00	33.00	50.00	10.00	3	3	4	1.00	1、2、4		2.00	2.00	3.00	3、10	1、2	2.00	3.00	d	1、4	1.00	2.00	3.00	1.00	3.00			1		2.00	2.00	10	1.00	4.00	5.00	4.00	3.00	1.00	-1.00	-1.00	-1.00	-1.00	-1.00	-1.00	-1.00	-1.00	-1.00	1.00	-1.00
1	3	6.00	32.00	33.00	9.00	3	3	3	1.00	1		2.00	1.00	3.00	3、10	1、8	2.00	3.00	2	4	1.00	2.00	2.00	1.00	2.00					2.00	1.00	10	1.00	3.00	3.00	4.00	1.00	1.00	-1.00	-1.00	1.00	-1.00	-1.00	-1.00	-1.00	-1.00	-1.00	1.00	-1.00
2	2	16.00	35.00	39.00	9.00	3	3	3	1.00	1、3	8.00	1.00	3.00	4.00	3	1、2	2.00	2.00	2	4	2.00	2.00	3.00	1.00	3.00			5		1.00	2.00	10	1.00	5.00	4.00	3.00	3.00	1.00	-1.00	-1.00	1.00	0.00	1.00	-1.00	-1.00	-1.00	-1.00	1.00	-1.00
2	2	0.00	26.00	25.00	6.00	2	2	2	2.00		2.00	4.00	1.00	1.00	3	8	4.00	3.00	2	6	1.00	2.00	3.00	2.00	3.00			6		3.00	2.00	10	1.00	1.00	2.00	1.00	2.00	2.00	-1.00	-1.00	0.00	0.00	1.00	-1.00	1.00	-1.00	-1.00	0.00	-1.00
2	1	16.00	35.00	34.00	9.00	3	3	3	1.00	1、4		1.00	3.00	3.00	3、9	1、2、4	2.00	3.00	d	4、7	2.00	2.00	3.00	1.00	3.00					2.00	2.00	10	1.00	5.00	4.00	2.00	2.00	1.00	-1.00	-1.00	1.00	0.00	0.00	-1.00	-1.00	-1.00	-1.00	1.00	-1.00
1	2	16.00	48.00	34.00	7.00	1	2	4	1.00	1	3.00	1.00	3.00	4.00	3	4	4.00	2.00	2	4	2.00	2.00	2.00	1.00	1.00					2.00	2.00	10	1.00	5.00	4.00	3.00	2.00	1.00	1.00	1.00	1.00	1.00	-1.00	-1.00	-1.00	-1.00	-1.00	1.00	-1.00
1	2	6.00	43.00	35.00	8.00	2	3	3	1.00	1	3.00	2.00	2.00	4.00	3、10	2	2.00	3.00	2	4	2.00	2.00	3.00	1.00	3.00			5		4.00	1.00	10	1.00	3.00	3.00	3.00	3.00	1.00	1.00	1.00	1.00	-1.00	-1.00	-1.00	-1.00	-1.00	-1.00	1.00	-1.00
1	3	0.00	42.00	39.00	9.00	3	3	3	1.00	4	3.00	1.00	1.00	1.00	1	6	2.00	2.00	2	4	2.00	2.00	2.00	1.00	3.00			1		3.00	3.00	10	1.00	1.00	5.00	4.00	1.00	1.00	1.00	1.00	1.00	-1.00	-1.00	-1.00	-1.00	-1.00	-1.00	1.00	-1.00
1	3	6.00	33.00	28.00	9.00	3	3	3	1.00	1、4	1.00	2.00	1.00	3.00	3、10	1、2	3.00	3.00	2	4	2.00	1.00	2.00	2.00	2.00					2.00	3.00	10	1.00	3.00	3.00	4.00	1.00	1.00	-1.00	-1.00	-1.00	-1.00	-1.00	-1.00	-1.00	-1.00	-1.00	1.00	-1.00
1	2	6.00	43.00	35.00	8.00	2	3	3	1.00	1	3.00	2.00	2.00	4.00	3、10	2	2.00	3.00	2	4	2.00	2.00	3.00	1.00	3.00			5		4.00	1.00	10	1.00	3.00	3.00	3.00	3.00	1.00	1.00	1.00	1.00	-1.00	-1.00	-1.00	-1.00	-1.00	-1.00	1.00	-1.00
2	3	2.00	44.00	34.00	5.00	1	1	3	2.00		1.00	5.00	4.00	1.00	12		2.00	3.00	2	6	1.00	2.00	3.00	1.00	4.00			3		1.00	8.00	10	1.00	2.00	2.00	2.00	1.00	2.00	1.00	1.00	1.00	1.00	-1.00	-1.00	-1.00	-1.00	-1.00	1.00	-1.00
1	2	16.00	48.00	34.00	7.00	1	2	4	1.00	1	3.00	1.00	3.00	4.00	3	4	4.00	2.00	2	4	2.00	2.00	2.00	1.00	1.00					2.00	2.00	10	1.00	5.00	4.00	3.00	2.00	1.00	1.00	1.00	1.00	1.00	-1.00	-1.00	-1.00	-1.00	-1.00	1.00	-1.00
2	3	6.00	41.00	22.00	8.00	2	3	3	1.00	1	8.00	2.00	1.00	1.00	3	2	2.00	2.00	2	4	2.00	2.00	2.00	1.00	3.00					5.00	8.00	10	1.00	3.00	3.00	4.00	1.00	1.00	1.00	1.00	1.00	0.00	-1.00	-1.00	-1.00	-1.00	-1.00	1.00	-1.00
2	2	16.00	35.00	39.00	9.00	3	3	3	1.00	1、3	8.00	1.00	3.00	4.00	3	1、2	2.00	2.00	2	4	2.00	2.00	3.00	1.00	3.00			5		1.00	2.00	10	1.00	5.00	4.00	3.00	3.00	1.00	-1.00	-1.00	1.00	0.00	1.00	-1.00	-1.00	-1.00	-1.00	1.00	-1.00
1	2	40.00	45.00	33.00	9.00	3	3	3	1.00	1	8.00	1.00	3.00	1.00	3、4	2	5.00	3.00	2	4	1.00	2.00	3.00	1.00	2.00					1.00	2.00	4	2.00	5.00	5.00	4.00	2.00	1.00	1.00	1.00	1.00	0.00	-1.00	-1.00	-1.00	-1.00	-1.00	1.00	-1.00
2	2	2.00	21.00	25.00	10.00	4	3	3	1.00	1、3	8.00	5.00	4.00	1.00	3	1、3	2.00	3.00	2	4	2.00	2.00	3.00	1.00	4.00			8		2.00	3.00	10	1.00	2.00	2.00	1.00	1.00	2.00	1.00	1.00	0.00	1.00	-1.00	-1.00	1.00	1.00	1.00	0.00	1.00
2	2	0.00	26.00	25.00	6.00	2	2	2	2.00		2.00	4.00	1.00	1.00	3	8	4.00	3.00	2	6	1.00	2.00	3.00	2.00	3.00			6		3.00	2.00	10	1.00	1.00	2.00	1.00	2.00	2.00	-1.00	-1.00	0.00	0.00	1.00	-1.00	1.00	-1.00	-1.00	0.00	-1.00
1	3	0.00	41.00	24.00		1	1		2.00		1.00	5.00					6.00	4.00	2	6		2.00	3.00	1.00	2.00							10	0.00					2.00	1.00	1.00	1.00	0.00	-1.00	-1.00	-1.00	-1.00	-1.00	1.00	-1.00
2	1	15.00	42.00	28.00	9.00	3	3	3	1.00	1、2、3		1.00	2.00	1.00	3、9	1、2	2.00	2.00	d	4、7	2.00	2.00	2.00	1.00	2.00					3.00	3.00	10	1.00	4.00	5.00	4.00	2.00	1.00	1.00	1.00	1.00	0.00	-1.00	-1.00	-1.00	-1.00	-1.00	1.00	-1.00
2	2	15.00	45.00	43.00	10.00	3	4	3	1.00	1、6	8.00	1.00	2.00	4.00	3	1、2	2.00	2.00	2	4	2.00	2.00	2.00	1.00	2.00			5		4.00	1.00	10	1.00	4.00	5.00	4.00	3.00	1.00	0.00	0.00	1.00	1.00	-1.00	-1.00	-1.00	-1.00	-1.00	1.00	-1.00
2	2	0.00	26.00	25.00	6.00	2	2	2	2.00		2.00	4.00	1.00	1.00	3	8	4.00	3.00	2	6	1.00	2.00	3.00	2.00	3.00			6		3.00	2.00	10	1.00	1.00	2.00	1.00	2.00	2.00	-1.00	-1.00	0.00	0.00	1.00	-1.00	1.00	-1.00	-1.00	0.00	-1.00
2	3	20.00	45.00	23.00	9.00	3	3	3	1.00	1	8.00	1.00	3.00	1.00	3	8	3.00	4.00	2	4	1.00	2.00	4.00	1.00	2.00					2.00	8.00	10	1.00	5.00	5.00	4.00	1.00	1.00	1.00	1.00	1.00	0.00	-1.00	-1.00	-1.00	-1.00	-1.00	1.00	-1.00
1	3	0.00	11.00	32.00	8.00	2	3	3	2.00	1	8.00	5.00	4.00	1.00	12	3	3.00	2.00	2	6	1.00	2.00	3.00	1.00	4.00			3		2.00	2.00	10	1.00	1.00	5.00	3.00	3.00	2.00	-1.00	-1.00	0.00	-1.00	1.00	1.00	1.00	1.00	0.00	-1.00	1.00
2	2	15.00	45.00	43.00	10.00	3	4	3	1.00	1、6	8.00	1.00	2.00	4.00	3	1、2	2.00	2.00	2	4	2.00	2.00	2.00	1.00	2.00			5		4.00	1.00	10	1.00	4.00	5.00	4.00	3.00	1.00	0.00	0.00	1.00	1.00	-1.00	-1.00	-1.00	-1.00	-1.00	1.00	-1.00
1	3	6.00	32.00	33.00	9.00	3	3	3	1.00	1		2.00	1.00	3.00	3、10	1、8	2.00	3.00	2	4	1.00	2.00	2.00	1.00	2.00					2.00	1.00	10	1.00	3.00	3.00	4.00	1.00	1.00	-1.00	-1.00	1.00	-1.00	-1.00	-1.00	-1.00	-1.00	-1.00	1.00	-1.00
2	1	12.00	47.00	35.00	8.00	2	3	3	1.00	1、3	3.00	1.00	2.00	4.00	3	2、4	3.00	2.00	2	4	2.00	2.00	3.00	1.00	2.00					2.00	3.00	10	1.00	4.00	4.00	4.00	3.00	1.00	1.00	1.00	1.00	0.00	-1.00	-1.00	-1.00	-1.00	-1.00	1.00	-1.00
2	2	0.00	26.00	25.00	6.00	2	2	2	2.00		2.00	4.00	1.00	1.00	3	8	4.00	3.00	2	6	1.00	2.00	3.00	2.00	3.00			6		3.00	2.00	10	1.00	1.00	2.00	1.00	2.00	2.00	-1.00	-1.00	0.00	0.00	1.00	-1.00	1.00	-1.00	-1.00	0.00	-1.00
1	2	6.00	43.00	35.00	8.00	2	3	3	1.00	1	3.00	2.00	2.00	4.00	3、10	2	2.00	3.00	2	4	2.00	2.00	3.00	1.00	3.00			5		4.00	1.00	10	1.00	3.00	3.00	3.00	3.00	1.00	1.00	1.00	1.00	-1.00	-1.00	-1.00	-1.00	-1.00	-1.00	1.00	-1.00
2	2	0.00	26.00	25.00	6.00	2	2	2	2.00		2.00	4.00	1.00	1.00	3	8	4.00	3.00	2	6	1.00	2.00	3.00	2.00	3.00			6		3.00	2.00	10	1.00	1.00	2.00	1.00	2.00	2.00	-1.00	-1.00	0.00	0.00	1.00	-1.00	1.00	-1.00	-1.00	0.00	-1.00
2	1	20.00	28.00	28.00	8.00	2	3	3	1.00	1	3.00	1.00	3.00	3.00	3	2	2.00	3.00	2	4	2.00	2.00	3.00	2.00	4.00			1		2.00	8.00	10	1.00	5.00	5.00	4.00	2.00	1.00	0.00	0.00	0.00	-1.00	1.00	0.00	0.00	-1.00	-1.00	0.00	-1.00
1	2	16.00	48.00	34.00	7.00	1	2	4	1.00	1	3.00	1.00	3.00	4.00	3	4	4.00	2.00	2	4	2.00	2.00	2.00	1.00	1.00					2.00	2.00	10	1.00	5.00	4.00	3.00	2.00	1.00	1.00	1.00	1.00	1.00	-1.00	-1.00	-1.00	-1.00	-1.00	1.00	-1.00
1	3	15.00	33.00	50.00	10.00	3	3	4	1.00	1、2、4		2.00	2.00	3.00	3、10	1、2	2.00	3.00	d	1、4	1.00	2.00	3.00	1.00	3.00			1		2.00	2.00	10	1.00	4.00	5.00	4.00	3.00	1.00	-1.00	-1.00	-1.00	-1.00	-1.00	-1.00	-1.00	-1.00	-1.00	1.00	-1.00
2	2	0.00	26.00	25.00	6.00	2	2	2	2.00		2.00	4.00	1.00	1.00	3	8	4.00	3.00	2	6	1.00	2.00	3.00	2.00	3.00			6		3.00	2.00	10	1.00	1.00	2.00	1.00	2.00	2.00	-1.00	-1.00	0.00	0.00	1.00	-1.00	1.00	-1.00	-1.00	0.00	-1.00
1	2	6.00	43.00	35.00	8.00	2	3	3	1.00	1	3.00	2.00	2.00	4.00	3、10	2	2.00	3.00	2	4	2.00	2.00	3.00	1.00	3.00			5		4.00	1.00	10	1.00	3.00	3.00	3.00	3.00	1.00	1.00	1.00	1.00	-1.00	-1.00	-1.00	-1.00	-1.00	-1.00	1.00	-1.00
1	2	15.00	39.00	35.00	9.00	3	3	3	1.00	3	6.00	1.00	2.00	1.00	3、10	2、8	2.00	4.00	2	4	2.00	2.00	3.00	1.00	3.00			3		2.00	3.00	10	1.00	4.00	5.00	4.00	1.00	1.00	1.00	1.00	1.00	0.00	1.00	-1.00	-1.00	-1.00	-1.00	1.00	-1.00
1	1	3.00	25.00	34.00	9.00	3	3	3	1.00	1、4	2.00	2.00	1.00	3.00	3、10	2、3	4.00	4.00	2	4	1.00	2.00	3.00	1.00	2.00					2.00	8.00	10	1.00	2.00	3.00	2.00	2.00	2.00	-1.00	-1.00	-1.00	-1.00	1.00	-1.00	-1.00	-1.00	-1.00	0.00	-1.00
2	2	0.00	26.00	25.00	6.00	2	2	2	2.00		2.00	4.00	1.00	1.00	3	8	4.00	3.00	2	6	1.00	2.00	3.00	2.00	3.00			6		3.00	2.00	10	1.00	1.00	2.00	1.00	2.00	2.00	-1.00	-1.00	0.00	0.00	1.00	-1.00	1.00	-1.00	-1.00	0.00	-1.00
2	1	12.00	46.00	29.00	7.00	2	2	3	2.00	1、3	8.00	1.00	2.00	4.00	3	2、4	2.00	2.00	2	4	2.00	2.00	2.00	1.00	3.00					1.00	1.00	10	1.00	4.00	4.00	3.00	3.00	1.00	1.00	1.00	1.00	0.00	-1.00	-1.00	-1.00	-1.00	-1.00	1.00	-1.00
2	1	16.00	44.00	36.00	9.00	3	3	3	1.00	1、4	8.00	1.00	3.00	1.00	1、3	1、2	2.00	2.00	d	1、4	2.00	1.00	2.00	1.00	3.00					2.00	1.00	10	1.00	5.00	4.00	3.00	2.00	1.00	1.00	1.00	1.00	-1.00	-1.00	-1.00	-1.00	-1.00	-1.00	1.00	-1.00
2	2	0.00	26.00	25.00	6.00	2	2	2	2.00		2.00	4.00	1.00	1.00	3	8	4.00	3.00	2	6	1.00	2.00	3.00	2.00	3.00			6		3.00	2.00	10	1.00	1.00	2.00	1.00	2.00	2.00	-1.00	-1.00	0.00	0.00	1.00	-1.00	1.00	-1.00	-1.00	0.00	-1.00
1	3	0.00	11.00	32.00	8.00	2	3	3	2.00	1	8.00	5.00	4.00	1.00	12	3	3.00	2.00	2	6	1.00	2.00	3.00	1.00	4.00			3		2.00	2.00	10	1.00	1.00	5.00	3.00	3.00	2.00	-1.00	-1.00	0.00	-1.00	1.00	1.00	1.00	1.00	0.00	-1.00	1.00
2	2	15.00	45.00	43.00	10.00	3	4	3	1.00	1、6	8.00	1.00	2.00	4.00	3	1、2	2.00	2.00	2	4	2.00	2.00	2.00	1.00	2.00			5		4.00	1.00	10	1.00	4.00	5.00	4.00	3.00	1.00	0.00	0.00	1.00	1.00	-1.00	-1.00	-1.00	-1.00	-1.00	1.00	-1.00
[truncated: 23 more columns]
